# Supplementary material for: Northward drift of the Azores plume in the Earth’s mantle
Source: Nat Commun. 2019 Jul 19;10:3235. doi: 10.1038/s41467-019-11127-7 (PMC6642178; doi:10.1038/s41467-019-11127-7)
Supplement: Supplementary file 4 — Supplementary Data 1 [file 41467_2019_11127_MOESM4_ESM.xlsx]

## Sheet: MORBs from the MAR
Table 1a SI. MORBs composition from the MAR (from Gale et al., 2013)
														Mantle source	Pressure (Gpa) of Cpx fractionation
Sample	Segment Name	Lat	Lon	SiO2	TiO2	FeOT	MgO	Al2O3	CaO	Na2O	K2O	Mn	P2O5	(Primelt method)	(Herzberg et al., 2004)
CHN0115-4-001-001GL	MARR254	-54.598	-0.968	51.04	2.09	10.169	7.09	15.25	10.35	2.75	0.45	0.19		pyroxenite	0.420477
CHN0115-4-001-030GL	MARR254	-54.598	-0.968	49.68	2.2	10.49	6.81	15.33	10.53	2.96	0.42		0.26	pyroxenite	0.45905
CHN0115-4-001-031GL	MARR254	-54.598	-0.968	49.32	2.28	10.47	6.9	15.33	10.53	3.02	0.49		0.25	pyroxenite	0.458148
CHN0115-4-001-007GL	MARR254	-54.598	-0.968	49.92	2.06	10.42	6.77	14.98	10.58	2.78	0.44		0.24	pyroxenite	0.36172
CHN0115-4-001-036GL	MARR254	-54.598	-0.968	50.07	2.1	10.55	6.72	15.16	10.6	2.88	0.43		0.27	pyroxenite	0.39049
CHN0115-4-001-001WR	MARR254	-54.598	-0.968	50.95	2.06	10.1	7.27	15.11	10.45	2.61	0.56	0.15		pyroxenite	0.361296
CHN0115-4-001-037GL	MARR254	-54.598	-0.968	50.07	2.12	10.39	6.71	14.9	10.63	2.81	0.44		0.23	pyroxenite	0.334572
CHN0115-4-001-002WR	MARR254	-54.598	-0.968	51.21	2.09	9.887	7.49	15.01	10.41	2.69	0.45	0.19		pyroxenite	0.369597
CHN0115-4-001-034GL	MARR254	-54.598	-0.968	50.2	2.13	10.34	6.8	15.16	10.64	2.84	0.42		0.25	pyroxenite	0.388448
CHN0115-4-001-033GL	MARR254	-54.598	-0.968	49.38	2.13	10.5	6.71	15.14	10.69	2.97	0.43		0.23	pyroxenite	0.39263
CHN0115-4-001-035GL	MARR254	-54.598	-0.968	50.06	2.16	10.57	6.96	15.24	10.63	2.98	0.44		0.23	pyroxenite	0.40519
CHN0115-4-001-003WR	MARR254	-54.598	-0.968	50.05	2.12	11.18	7.25	14.46	10.64	3.04	0.66	0.14		pyroxenite	0.17251
CHN0115-4-001-011GL	MARR254	-54.598	-0.968	50.54	1.22	9.81	7.72	15.75	11.28	2.59	0.09		0.11	pyroxenite	0.441871
ANS0018-060-001GL	MARR253	-54.42	-1.36	57.28	1.14	7.95	8.45	14.89	6.8	3.2	0.04		0.1	pyroxenite	0.569669
AGU0032-002-003GL	MARR253	-54.37	-1.2	50.33	1.65	10.494	8.57	14.96	10.66	2.67	0.23	0.15	0.17	pyroxenite	0.410127
AGU0032-002-009GL	MARR253	-54.37	-1.2	49.5	1.62	10.39	8.18	15.55	10.85	3.03	0.28	0.17		pyroxenite	0.481692
AGU0032-002-003WR	MARR253	-54.37	-1.2	49.56	1.68	10.689	9.14	14.59	10.6	2.4	0.24	0.19	0.18	pyroxenite	0.41103
AGU0032-002-002WR	MARR253	-54.37	-1.2	49.51	1.68	10.659	9.27	14.59	10.62	2.45	0.26	0.2	0.24	pyroxenite	0.402661
AGU0032-002-009WR	MARR253	-54.37	-1.2	49.6	1.69	10.679	9.26	14.62	10.64	2.43	0.25	0.19	0.19	pyroxenite	0.408595
AGU0032-006-003WR	MARR251	-52.65	-4.38	50.59	1.35	10.077	7.78	14.62	11.79	2.41	0.18	0.19	0.19	peridotite	0.127143
AGU0032-006-005GL	MARR251	-52.65	-4.38	51.04	1	9.44	8.67	15.52	11.78	2.47	0.06	0.16		peridotite	0.316087
AGU0032-006-005WR	MARR251	-52.65	-4.38	50.28	1.25	9.85	8	14.56	12.06	2.39	0.14	0.18	0.14	peridotite	0.0806043
AGU0032-006-010WR	MARR251	-52.65	-4.38	50.24	1.25	9.83	8.19	14.63	12.03	2.46	0.15	0.17	0.13	peridotite	0.0953363
AGU0032-006-002GL	MARR251	-52.65	-4.38	50.99	1.45	10.224	7.79	14.65	11.41	2.59	0.19	0.18	0.14	pyroxenite	0.176584
AGU0032-006-003GL	MARR251	-52.65	-4.38	51.45	1.47	10.116	7.84	14.73	11.4	2.6	0.21	0.22	0.14	pyroxenite	0.177372
AGU0032-006-001WR	MARR251	-52.65	-4.38	50.48	1.47	10.304	7.75	14.54	11.54	2.56	0.21	0.21	0.16	pyroxenite	0.145473
AGU0032-006-002WR	MARR251	-52.65	-4.38	50.36	1.45	10.333	7.71	14.61	11.57	2.56	0.19	0.19	0.14	pyroxenite	0.163077
EWI9309-022-005GL	MARR251	-52.458	-4.567	51.77	2.74	13.779	4.75	13.37	9.17	3.38	0.52	0.17	0.36	pyroxenite	0.181896
EWI9309-022-003GL	MARR251	-52.458	-4.567	51.37	2.68	13.581	4.83	13.35	9.17	3.18	0.52	0.16	0.36	pyroxenite	0.200134
EWI9309-022-006GL	MARR251	-52.458	-4.567	51.06	2.8	13.59	5.03	13.26	9.19	3.22	0.5	0.19	0.39	pyroxenite	0.207832
EWI9309-022-004GL	MARR251	-52.458	-4.567	52.22	2.84	13.878	4.98	13.3	9.21	3.26	0.52	0.15	0.33	pyroxenite	0.177686
EWI9309-022-008GL	MARR251	-52.458	-4.567	51.29	2.8	14.166	5.17	13.35	9.17	3.33	0.53	0.2	0.39	pyroxenite	0.213462
EWI9309-022-009GL	MARR251	-52.458	-4.567	51.3	2.83	13.905	5.09	13.24	9.21	3.2	0.5	0.2	0.4	pyroxenite	0.204339
EWI9309-022-007GL	MARR251	-52.458	-4.567	50.87	2.86	13.905	5.04	13.29	9.25	3.24	0.49	0.2	0.36	pyroxenite	0.222339
AGU0032-007-057WR	MARR251	-52.27	-4.83	50.32	1.96	11.498	6.11	14.49	10.39	3.18	0.41	0.2	0.25	pyroxenite	0.236436
AGU0032-007-060WR	MARR251	-52.27	-4.83	49.32	1.58	10.58	7.27	15.57	10.67	2.77	0.39	0.17	0.21	pyroxenite	0.478065
AGU0032-007-061WR	MARR251	-52.27	-4.83	50.07	1.66	10.254	6.83	15.52	11.07	2.33	0.33	0.17	0.23	pyroxenite	0.423389
AGU0032-007-043WR	MARR251	-52.27	-4.83	50.23	1.65	10.136	6.56	15.79	11.2	2.49	0.4	0.19	0.23	pyroxenite	0.411389
AGU0032-007-017WR	MARR251	-52.27	-4.83	50.23	1.66	10.106	6.71	15.82	11.22	2.55	0.42	0.18	0.23	pyroxenite	0.408515
AGU0032-007-020WR	MARR251	-52.27	-4.83	50.08	1.65	9.82	6.61	15.87	11.29	2.71	0.46	0.18	0.23	pyroxenite	0.381077
AGU0032-007-001GL	MARR251	-52.27	-4.83	50.34	1.43	10.296	7.95	15.59	10.9	2.62	0.23	0.18	0.16	pyroxenite	0.46725
AGU0032-007-085WR	MARR251	-52.27	-4.83	49.51	1.39	10.274	7.94	15.73	10.95	2.73	0.26	0.17	0.19	pyroxenite	0.50027
AGU0032-007-083WR	MARR251	-52.27	-4.83	49.18	1.3	9.85	7.72	16.21	11.04	2.66	0.31	0.16	0.18	pyroxenite	0.569538
AGU0032-007-001WR	MARR251	-52.27	-4.83	49.64	1.37	10.343	8.16	15.88	10.98	2.39	0.24	0.19	0.17	pyroxenite	0.55909
AGU0032-007-067WR	MARR251	-52.27	-4.83	50.32	1.49	9.791	6.73	15.8	11.46	2.54	0.47	0.16	0.2	pyroxenite	0.328735
AGU0032-007-010WR	MARR251	-52.27	-4.83	49.86	1.37	10.146	8.4	16.11	11.08	2.51	0.25	0.18	0.17	pyroxenite	0.576258
AGU0032-007-022GL	MARR251	-52.27	-4.83	50.02	1.42	10.69	7.38	15.2	11.42	2.61	0.2	0.18		pyroxenite	0.315241
AGU0032-007-056WR	MARR251	-52.27	-4.83	50.31	1.5	10.126	7.15	14.95	11.53	2.57	0.39	0.19	0.2	pyroxenite	0.172477
AGU0032-007-090WR	MARR251	-52.27	-4.83	50.55	1.49	9.81	7.05	15.64	11.6	2.83	0.38	0.16	0.2	pyroxenite	0.27464
AGU0032-007-036WR	MARR251	-52.27	-4.83	50.23	1.45	10.116	7.3	15.18	11.53	2.45	0.39	0.18	0.2	pyroxenite	0.234962
AGU0032-007-013WR	MARR251	-52.27	-4.83	50.46	1.5	9.899	7.21	15.24	11.56	2.61	0.39	0.19	0.21	pyroxenite	0.221326
AGU0032-007-004WR	MARR251	-52.27	-4.83	50.61	1.54	10.274	7.2	14.99	11.57	2.59	0.38	0.19	0.21	pyroxenite	0.174811
AGU0032-007-022WR	MARR251	-52.27	-4.83	50.3	1.48	9.968	7.06	15.39	11.63	2.41	0.38	0.18	0.2	pyroxenite	0.265234
AGU0032-007-045WR	MARR251	-52.27	-4.83	50.12	1.45	9.81	7.19	15.6	11.65	2.63	0.38	0.19	0.2	pyroxenite	0.29054
AGU0032-007-078WR	MARR251	-52.27	-4.83	50.33	1.44	9.781	6.97	15.75	11.72	2.55	0.39	0.17	0.2	pyroxenite	0.301929
AGU0032-007-024WR	MARR251	-52.27	-4.83	50.35	1.46	9.879	7.24	15.35	11.64	2.49	0.37	0.2	0.2	pyroxenite	0.249955
AGU0032-007-050WR	MARR251	-52.27	-4.83	50.12	1.42	9.465	6.89	15.93	11.8	2.58	0.38	0.17	0.19	pyroxenite	0.326929
AGU0032-007-049WR	MARR251	-52.27	-4.83	50.09	1.4	9.682	7.13	16.09	11.76	2.45	0.37	0.19	0.19	pyroxenite	0.390089
AGU0032-007-038WR	MARR251	-52.27	-4.83	50.17	1.39	9.327	6.94	16.1	11.88	2.62	0.36	0.16	0.19	pyroxenite	0.347723
EWI9309-023-001WR	MARR250	-52.157	-5.34	51.033	2.238	13.0131	5.937	14.106	10.013	2.541	0.338	0.216	0.262	pyroxenite	0.317158
EWI9309-023-001GL	MARR250	-52.157	-5.34	50.84	2.35	12.645	6.09	13.55	9.99	3.03	0.3	0.15	0.27	pyroxenite	0.190208
EWI9309-023-002GL	MARR250	-52.157	-5.34	50.63	2.24	12.771	6.24	13.81	10.01	3.06	0.28	0.18	0.27	pyroxenite	0.244267
EWI9309-023-003GL	MARR250	-52.157	-5.34	50.27	2.27	12.87	6.1	13.48	10.14	3.06	0.29	0.2	0.26	pyroxenite	0.162094
EWI9309-021-001GL	MARR250	-51.822	-5.503	50.77	1.79	10.06	7.1	14.76	11.35	2.65	0.38	0.16	0.19	pyroxenite	0.174207
EWI9309-021-001WR	MARR250	-51.822	-5.503	50.602	1.616	10.1655	6.741	15.954	11.53	2.318	0.399	0.176	0.19	pyroxenite	0.399355
EWI9309-021-003WR	MARR250	-51.822	-5.503	50.415	1.504	9.4131	6.692	16.523	11.617	2.39	0.381	0.165	0.179	pyroxenite	0.483255
AGU0032-009-005GL	MARR250	-51.43	-5.78	51.59	2.06	12.528	6.94	13.05	10.25	2.85	0.39	0.22	0.23	pyroxenite	-0.00667444
AGU0032-009-001GL	MARR250	-51.43	-5.78	51.35	1.92	11.412	6.54	13.92	10.49	3.05	0.39	0.19	0.19	pyroxenite	0.0898671
AGU0032-009-001WR	MARR250	-51.43	-5.78	50.58	1.79	11.014	6.67	14.14	10.88	2.81	0.38	0.2	0.2	pyroxenite	0.106313
AGU0032-009-005WR	MARR250	-51.43	-5.78	50.59	1.72	10.639	6.69	14.22	11.15	2.97	0.47	0.19	0.2	pyroxenite	0.0177635
EWI9309-020-003GL	MARR250	-51.428	-5.78	51.31	1.87	10.98	6.72	14.53	11.11	3	0.34	0.15	0.2	pyroxenite	0.136196
EWI9309-020-005GL	MARR250	-51.428	-5.78	51.28	1.86	10.773	6.66	14.55	11.15	3.08	0.35	0.14	0.2	pyroxenite	0.118196
EWI9309-020-004GL	MARR250	-51.428	-5.78	51.4	1.89	10.692	6.66	14.62	11.19	2.99	0.33	0.14	0.18	pyroxenite	0.142156
EWI9309-020-002WR	MARR250	-51.428	-5.78	50.778	1.819	10.6686	6.874	14.733	11.152	2.471	0.365	0.192	0.197	pyroxenite	0.227715
EWI9309-020-002GL	MARR250	-51.428	-5.78	51.43	1.93	11.223	6.74	14.61	11.21	3.01	0.32	0.17	0.17	pyroxenite	0.15014
EWI9309-020-010GL	MARR250	-51.428	-5.78	51.15	1.85	10.476	6.88	14.34	11.26	2.98	0.34	0.17	0.22	pyroxenite	0.0716446
EWI9309-020-001GL	MARR250	-51.428	-5.78	50.46	1.84	10.8	6.77	14.25	11.34	2.94	0.33	0.14	0.21	pyroxenite	0.063816
EWI9309-020-008GL	MARR250	-51.428	-5.78	50.7	1.95	10.809	6.77	14.38	11.34	3.07	0.33	0.2	0.2	pyroxenite	0.0869218
EWI9309-020-007GL	MARR250	-51.428	-5.78	50.41	1.94	10.818	6.71	14.29	11.43	2.96	0.32	0.15	0.22	pyroxenite	0.0719677
EWI9309-020-009GL	MARR250	-51.428	-5.78	50.53	1.93	10.683	6.91	14.35	11.43	2.96	0.33	0.17	0.2	pyroxenite	0.0804959
EWI9309-020-006GL	MARR250	-51.428	-5.78	50.5	1.94	10.64	6.88	14.4	11.5	2.95	0.32	0.18	0.19	pyroxenite	0.0855006
AGU0032-010-038GL	MARR250	-51.28	-5.85	51.35	1.49	9.189	8.07	15.01	11.68	2.47	0.28	0.14	0.15	peridotite	0.182488
AGU0032-010-053GL	MARR250	-51.28	-5.85	50.85	1.51	9.441	7.99	14.94	11.76	2.59	0.26	0.2	0.14	peridotite	0.167603
AGU0032-010-016GL	MARR250	-51.28	-5.85	51.36	1.49	9.198	7.89	14.98	11.8	2.67	0.28	0.15	0.16	peridotite	0.13206
AGU0032-010-042WR	MARR250	-51.28	-5.85	50.31	1.46	9.978	7.54	14.79	12.05	2.99	0.33	0.16	0.17	peridotite	0.0175963
AGU0032-010-040WR	MARR250	-51.28	-5.85	50.02	1.28	8.98	7.3	16.19	12.2	2.73	0.32	0.16	0.15	peridotite	0.316719
AGU0032-010-048WR	MARR250	-51.28	-5.85	50.09	1.46	10.008	7.44	14.85	12.22	3	0.33	0.19	0.17	peridotite	0.00396898
AGU0032-010-050WR	MARR250	-51.28	-5.85	50.12	1.27	9.05	7.44	16.58	12.28	2.95	0.2	0.16	0.15	peridotite	0.409589
AGU0032-010-051WR	MARR250	-51.28	-5.85	50.27	1.28	9.011	7.28	16.57	12.35	2.85	0.31	0.16	0.15	peridotite	0.360396
AGU0032-010-039WR	MARR250	-51.28	-5.85	50.05	1.22	8.073	7.01	17.94	12.47	2.54	0.26	0.15	0.16	peridotite	0.64666
AGU0032-010-038WR	MARR250	-51.28	-5.85	50.16	1.2	7.915	6.98	18.07	12.5	2.47	0.23	0.14	0.16	peridotite	0.669898
AGU0032-010-052WR	MARR250	-51.28	-5.85	50.2	1.27	8.971	7.42	16.65	12.37	2.8	0.28	0.17	0.15	peridotite	0.393754
AGU0032-010-053WR	MARR250	-51.28	-5.85	50.45	1.26	8.271	7.28	17.51	12.44	2.42	0.25	0.15	0.16	peridotite	0.574333
AGU0032-010-047WR	MARR250	-51.28	-5.85	50.52	1.89	10.837	6.64	14.4	10.88	3.14	0.53	0.2	0.23	pyroxenite	0.0905825
AGU0032-010-046WR	MARR250	-51.28	-5.85	50.6	1.87	10.787	6.78	14.41	10.87	3.12	0.53	0.2	0.23	pyroxenite	0.0943342
AGU0032-010-001GL	MARR250	-51.28	-5.85	50.96	1.69	10.143	7.15	14.47	11.12	2.92	0.31	0.21	0.19	pyroxenite	0.127077
AGU0032-010-029WR	MARR250	-51.28	-5.85	50.44	1.64	10.393	7.2	14.65	11.37	2.9	0.34	0.18	0.21	pyroxenite	0.13043
AGU0032-010-016WR	MARR250	-51.28	-5.85	50.06	1.61	10.136	6.94	14.81	11.5	2.82	0.45	0.19	0.2	pyroxenite	0.115884
AGU0032-010-005WR	MARR250	-51.28	-5.85	50.67	1.61	9.958	6.89	15.11	11.52	2.9	0.47	0.2	0.19	pyroxenite	0.144217
AGU0032-010-006WR	MARR250	-51.28	-5.85	50.36	1.6	10.037	6.92	15.03	11.54	2.89	0.45	0.19	0.2	pyroxenite	0.139789
AGU0032-010-032WR	MARR250	-51.28	-5.85	50.76	1.64	10.343	7.17	14.84	11.5	2.95	0.34	0.18	0.2	pyroxenite	0.135497
AGU0032-010-036WR	MARR250	-51.28	-5.85	50.65	1.63	10.304	7.37	14.83	11.5	2.78	0.33	0.19	0.2	pyroxenite	0.160916
AGU0032-010-003WR	MARR250	-51.28	-5.85	50.17	1.6	9.978	7.09	14.84	11.59	2.83	0.41	0.17	0.2	pyroxenite	0.116172
AGU0032-010-013WR	MARR250	-51.28	-5.85	50.66	1.61	9.948	7.05	14.96	11.61	2.88	0.46	0.18	0.2	pyroxenite	0.104221
AGU0032-010-049WR	MARR250	-51.28	-5.85	50.27	1.6	9.82	7.28	14.83	11.57	3.09	0.41	0.19	0.2	pyroxenite	0.0868699
AGU0032-010-001WR	MARR250	-51.28	-5.85	50.53	1.6	10.126	7.2	14.95	11.6	2.94	0.39	0.19	0.2	pyroxenite	0.127932
AGU0032-010-056WR	MARR250	-51.28	-5.85	50.84	1.63	9.899	7.18	14.92	11.61	2.96	0.41	0.18	0.2	pyroxenite	0.102282
AGU0032-010-043WR	MARR250	-51.28	-5.85	50.77	1.61	9.534	6.83	15.06	11.76	3	0.38	0.17	0.2	pyroxenite	0.101682
AGU0032-010-057WR	MARR250	-51.28	-5.85	50.91	1.64	10.037	7.24	14.96	11.64	3.07	0.39	0.19	0.2	pyroxenite	0.102772
AGU0032-010-055WR	MARR250	-51.28	-5.85	50.41	1.61	9.85	7.18	14.91	11.72	3.09	0.41	0.18	0.21	pyroxenite	0.0747518
EWI9309-019-003GL	MARR249	-51.062	-6.158	50.96	1.35	9.405	7.85	15.25	12.32	2.68	0.23	0.15	0.11	peridotite	0.116301
EWI9309-019-003WR	MARR249	-51.062	-6.158	50.189	1.271	8.9415	7.554	15.799	12.524	2.402	0.375	0.16	0.141	peridotite	0.18992
EWI9309-019-005GL	MARR249	-51.062	-6.158	49.98	1.39	9.459	7.76	14.85	12.47	2.61	0.24	0.18	0.15	peridotite	0.0329142
EWI9309-019-006GL	MARR249	-51.062	-6.158	49.89	1.41	9.576	7.85	14.88	12.54	2.65	0.24	0.21	0.17	peridotite	0.0310321
EWI9309-019-004GL	MARR249	-51.062	-6.158	50.63	1.42	9.52	7.97	15.14	12.55	2.71	0.26	0.19	0.15	peridotite	0.0598535
EWI9309-019-009WR	MARR249	-51.062	-6.158	50.083	1.184	8.2917	7.24	17.107	12.849	2.433	0.337	0.148	0.125	peridotite	0.41118
EWI9309-019-001GL	MARR249	-51.062	-6.158	49.58	1.58	11.583	7.19	15.75	9.9	3.17	0.12	0.16	0.12	pyroxenite	0.683053
EWI9309-019-007GL	MARR249	-51.062	-6.158	50.02	1.57	11.898	7.29	16.27	10	3.36	0.12	0.14	0.09	pyroxenite	0.752418
EWI9309-019-002WR	MARR249	-51.062	-6.158	48.997	1.465	11.79	9.077	15.069	9.468	2.908	0.27	0.176	0.115	pyroxenite	0.657796
EWI9309-019-002GL	MARR249	-51.062	-6.158	50.62	1.61	11.871	7.41	15.39	10.03	3.28	0.12	0.16	0.09	pyroxenite	0.553755
EWI9309-018-001WR	MARR249	-51.053	-6.198	50.321	1.199	9.5103	7.899	15.134	12.407	2.131	0.281	0.171	0.129	peridotite	0.121211
EWI9309-018-006WR	MARR249	-51.053	-6.198	49.029	0.891	8.3223	8.836	18.099	12.153	2.17	0.102	0.145	0.051	peridotite	0.868139
EWI9309-018-003GL	MARR249	-51.053	-6.198	50.93	1.2	9.423	8.53	14.54	12.45	2.53	0.21	0.15	0.1	peridotite	-0.0537475
EWI9309-018-004GL	MARR249	-51.053	-6.198	50.99	1.17	9.342	8.48	14.35	12.5	2.58	0.19	0.15	0.13	peridotite	-0.115821
EWI9309-018-002GL	MARR249	-51.053	-6.198	50.87	1.22	9.306	8.45	14.58	12.56	2.53	0.19	0.14	0.1	peridotite	-0.0557904
EWI9309-018-001GL	MARR249	-51.053	-6.198	50.86	1.27	9.2	8.31	14.86	12.65	2.52	0.19	0.15	0.09	peridotite	-0.00050911
EWI9309-017-001GL	MARR249	-50.757	-6.337	49.45	1.63	10.323	7.82	15.69	11.23	2.75	0.18	0.15	0.12	pyroxenite	0.497959
EWI9309-017-007GL	MARR249	-50.757	-6.337	49.64	1.52	10.422	7.87	15.7	11.22	2.85	0.17	0.16	0.15	pyroxenite	0.480553
EWI9309-017-005GL	MARR249	-50.757	-6.337	50.04	1.68	10.44	7.75	15.55	11.26	2.91	0.18	0.16	0.16	pyroxenite	0.432176
EWI9309-017-008GL	MARR249	-50.757	-6.337	49.76	1.64	10.449	7.68	15.49	11.3	2.85	0.17	0.13	0.14	pyroxenite	0.425021
EWI9309-017-002WR	MARR249	-50.757	-6.337	49.611	1.545	10.4949	8.586	15.269	11.037	2.721	0.327	0.185	0.151	pyroxenite	0.401218
EWI9309-017-001WR	MARR249	-50.757	-6.337	49.143	1.464	10.4805	9.388	15.09	10.804	2.603	0.314	0.183	0.144	pyroxenite	0.445594
EWI9309-017-002GL	MARR249	-50.757	-6.337	50.56	1.63	10.584	7.93	15.02	11.27	2.87	0.18	0.15	0.16	pyroxenite	0.299602
EWI9309-017-006GL	MARR249	-50.757	-6.337	49.86	1.6	10.278	7.9	15.78	11.37	2.84	0.17	0.21	0.14	pyroxenite	0.475105
EWI9309-017-003GL	MARR249	-50.757	-6.337	50.96	1.59	10.458	7.99	15.03	11.37	2.9	0.17	0.15	0.13	pyroxenite	0.267428
EWI9309-017-004GL	MARR249	-50.757	-6.337	50.72	1.57	10.494	8.02	15.36	11.38	2.86	0.16	0.14	0.12	pyroxenite	0.352615
EWI9309-017-009GL	MARR249	-50.757	-6.337	49.5	1.59	10.404	7.9	15.81	11.45	2.79	0.16	0.2	0.16	pyroxenite	0.492195
EWI9309-015-004WR	MARR249	-50.578	-6.428	50.357	1.27	9.6012	8.261	15.652	11.712	2.232	0.198	0.168	0.125	peridotite	0.379862
EWI9309-015-002GL	MARR249	-50.578	-6.428	51.36	1.46	10.638	8.23	14.1	11.75	2.46	0.12	0.15	0.1	peridotite	0.038927
EWI9309-015-007GL	MARR249	-50.578	-6.428	50.15	1.48	10.521	8.19	14.84	11.78	2.37	0.12	0.19	0.12	peridotite	0.246823
EWI9309-015-004GL	MARR249	-50.578	-6.428	51.43	1.38	9.936	8.27	14.56	11.99	2.5	0.14	0.14	0.13	peridotite	0.0715061
EWI9309-015-009GL	MARR249	-50.578	-6.428	50.29	1.64	10.8	8.04	14.7	11.24	2.46	0.14	0.2	0.15	pyroxenite	0.302147
EWI9309-015-011GL	MARR249	-50.578	-6.428	50.33	1.61	11.07	8.07	14.7	11.24	2.48	0.15	0.2	0.16	pyroxenite	0.296881
EWI9309-015-010GL	MARR249	-50.578	-6.428	50.07	1.65	10.926	7.98	14.6	11.33	2.45	0.16	0.2	0.13	pyroxenite	0.269346
EWI9309-015WR	MARR249	-50.578	-6.428	50.55	1.64	10.72	7.84	14.73	11.39	2.52	0.16	0.19	0.17	pyroxenite	0.258108
EWI9309-015-005GL	MARR249	-50.578	-6.428	49.88	1.61	10.728	8.03	14.6	11.35	2.48	0.14	0.2	0.14	pyroxenite	0.269667
EWI9309-015-013GL	MARR249	-50.578	-6.428	50.56	1.64	10.962	8.12	14.93	11.35	2.56	0.14	0.21	0.16	pyroxenite	0.321055
EWI9309-015-008GL	MARR249	-50.578	-6.428	50.63	1.68	11.124	7.99	14.61	11.39	2.5	0.14	0.18	0.17	pyroxenite	0.251219
EWI9309-015-012GL	MARR249	-50.578	-6.428	50.14	1.62	11.286	8.1	14.79	11.36	2.44	0.16	0.22	0.15	pyroxenite	0.31015
EWI9309-015-001GL	MARR249	-50.578	-6.428	50.1	1.64	10.8	7.81	14.64	11.45	2.49	0.14	0.17	0.13	pyroxenite	0.252766
EWI9309-015-006GL	MARR249	-50.578	-6.428	49.77	1.63	10.82	8.15	14.68	11.41	2.52	0.15	0.17	0.17	pyroxenite	0.280851
EWI9309-015-003GL	MARR249	-50.578	-6.428	51.01	1.59	10.53	8.03	13.96	11.51	2.5	0.14	0.15	0.14	pyroxenite	0.0578207
EWI9309-015-002WR	MARR249	-50.578	-6.428	49.927	1.385	11.2131	7.839	14.75	11.585	1.936	0.163	0.185	0.133	pyroxenite	0.283529
EWI9309-024-003GL	MARR249	-50.458	-6.533	50.58	1.82	10.92	7.37	14.82	11.22	2.75	0.18	0.15	0.19	pyroxenite	0.28717
EWI9309-014-002WR	MARR248	-50.267	-7.062	50.093	1.573	9.9162	7.813	15.469	11.214	2.535	0.377	0.173	0.184	pyroxenite	0.372044
EWI9309-014-005GL	MARR248	-50.267	-7.062	51.68	1.66	10.98	7.55	13.99	11.36	2.67	0.08	0.14	0.12	pyroxenite	0.0764914
EWI9309-014-003GL	MARR248	-50.267	-7.062	51.02	1.56	9.999	8.36	14.89	11.19	2.75	0.29	0.15	0.16	pyroxenite	0.239103
EWI9309-014-001WR	MARR248	-50.267	-7.062	50.273	1.459	10.3149	7.588	15.397	11.422	2.421	0.132	0.185	0.131	pyroxenite	0.390519
EWI9309-014-002GL	MARR248	-50.267	-7.062	51.14	1.61	9.98	8.31	14.93	11.23	2.75	0.29	0.15	0.16	pyroxenite	0.242138
EWI9309-014-001GL	MARR248	-50.267	-7.062	51.04	1.62	10.836	7.41	14.33	11.52	2.58	0.08	0.15	0.12	pyroxenite	0.142661
EWI9309-014-006GL	MARR248	-50.267	-7.062	49.75	1.56	9.918	8.05	15.71	11.33	2.73	0.29	0.14	0.15	pyroxenite	0.434626
EWI9309-014-004GL	MARR248	-50.267	-7.062	50.81	1.59	9.684	8.33	15.04	11.27	2.83	0.28	0.14	0.16	pyroxenite	0.259945
EWI9309-013-008GL	MARR247	-49.993	-7.882	50.46	1.09	8.838	8.57	15.46	12.26	2.46	0.04	0.15	0.09	peridotite	0.252153
EWI9309-013-009GL	MARR247	-49.993	-7.882	50.34	1.08	8.721	8.75	15.3	12.32	2.41	0.03	0.17	0.09	peridotite	0.220033
EWI9309-013-002GL	MARR247	-49.993	-7.882	51.38	1.1	8.865	8.8	14.71	12.32	2.36	0.03	0.14	0.08	peridotite	0.0654184
EWI9309-013-012GL	MARR247	-49.993	-7.882	50.48	1.13	8.829	8.88	15.58	12.32	2.49	0.04	0.16	0.09	peridotite	0.278571
EWI9309-013-014GL	MARR247	-49.993	-7.882	50.45	1.08	8.613	8.78	15.33	12.38	2.45	0.03	0.16	0.08	peridotite	0.208184
EWI9309-013-001WR	MARR247	-49.993	-7.882	50.964	1.067	8.6616	8.561	15.879	12.497	2.392	0.066	0.16	0.083	peridotite	0.28321
EWI9309-013-010GL	MARR247	-49.993	-7.882	50.59	1.07	9.108	8.77	15.74	12.44	2.54	0.04	0.18	0.08	peridotite	0.280597
EWI9309-013-007GL	MARR247	-49.993	-7.882	50.66	1.06	8.928	8.72	15.58	12.47	2.42	0.04	0.14	0.08	peridotite	0.243184
EWI9309-013-004GL	MARR247	-49.993	-7.882	51.73	1.08	8.82	8.93	14.95	12.48	2.52	0.03	0.15	0.06	peridotite	0.0643105
EWI9309-013-011GL	MARR247	-49.993	-7.882	50.57	1.09	8.658	8.69	15.49	12.57	2.48	0.04	0.19	0.09	peridotite	0.202637
EWI9309-013-003GL	MARR247	-49.993	-7.882	51.61	1.11	8.694	8.87	15.1	12.54	2.48	0.03	0.18	0.09	peridotite	0.0976525
EWI9309-013-001GL	MARR247	-49.993	-7.882	51.02	1.13	8.631	8.76	15.41	12.58	2.43	0.04	0.16	0.08	peridotite	0.179765
EWI9309-013-006GL	MARR247	-49.993	-7.882	50.51	1.11	8.793	8.75	15.49	12.63	2.45	0.03	0.17	0.1	peridotite	0.206467
EWI9309-013-013GL	MARR247	-49.993	-7.882	50.14	1.11	8.721	8.77	15.48	12.64	2.43	0.04	0.17	0.1	peridotite	0.212837
EWI9309-013-005GL	MARR247	-49.993	-7.882	51.35	1.07	8.775	8.87	14.87	12.62	2.35	0.03	0.14	0.1	peridotite	0.0487838
EWI9309-012-001WR	MARR247	-49.757	-8.003	50.014	0.991	9.2331	8.67	16.907	11.542	2.38	0.083	0.162	0.076	peridotite	0.679984
EWI9309-012-010GL	MARR247	-49.757	-8.003	49.8	1.1	9.909	8.81	16.17	11.6	2.63	0.05	0.17	0.09	peridotite	0.54808
EWI9309-012-001GL	MARR247	-49.757	-8.003	50.59	1.09	10.269	8.7	15.61	11.65	2.65	0.04	0.14	0.06	peridotite	0.386637
EWI9309-012-006GL	MARR247	-49.757	-8.003	49.99	1.13	9.684	8.64	16.32	11.68	2.55	0.04	0.2	0.09	peridotite	0.563322
EWI9309-012-009GL	MARR247	-49.757	-8.003	49.77	1.08	9.738	8.66	16.15	11.7	2.61	0.04	0.17	0.09	peridotite	0.524302
EWI9309-012-011GL	MARR247	-49.757	-8.003	49.88	1.11	9.63	8.57	16.33	11.73	2.58	0.04	0.19	0.09	peridotite	0.555217
EWI9309-012-003GL	MARR247	-49.757	-8.003	50.01	1.11	9.351	8.67	16.31	11.75	2.52	0.05	0.14	0.08	peridotite	0.540904
EWI9309-012-008GL	MARR247	-49.757	-8.003	50.51	1.28	9.405	8.23	15.17	12.02	2.6	0.05	0.17	0.12	peridotite	0.230222
EWI9309-012-012GL	MARR247	-49.757	-8.003	49.78	1.07	9.711	8.83	16.28	11.84	2.54	0.04	0.16	0.09	peridotite	0.540135
EWI9309-012-007GL	MARR247	-49.757	-8.003	50.16	1.32	9.43	8.28	15.08	12.1	2.54	0.05	0.2	0.13	peridotite	0.221008
EWI9309-012-002GL	MARR247	-49.757	-8.003	51.92	1.25	9.432	8.42	14.85	12.13	2.58	0.04	0.15	0.09	peridotite	0.104048
EWI9309-012-002WR	MARR247	-49.757	-8.003	50.671	1.091	8.2962	7.696	17.4	12.477	2.022	0.096	0.151	0.094	peridotite	0.603239
EWI9309-011GL	MARR245	-49.443	-7.967	50.7	1.55	10.56	8.09	15.55	11.28	2.31	0.07	0.29		pyroxenite	0.483083
EWI9309-011-002WR	MARR245	-49.443	-7.967	50.7	1.396	10.1808	8.042	15.295	11.319	2.485	0.116	0.18	0.119	pyroxenite	0.3717
EWI9309-011-008GL	MARR245	-49.443	-7.967	50.68	1.45	9.81	7.95	15.24	11.39	2.83	0.06	0.2	0.13	pyroxenite	0.335302
EWI9309-011-001GL	MARR245	-49.443	-7.967	50.91	1.38	9.972	8.02	15.16	11.4	2.8	0.05	0.16	0.1	pyroxenite	0.309629
EWI9309-011-002GL	MARR245	-49.443	-7.967	51.63	1.41	10.224	8.29	14.93	11.33	2.83	0.06	0.15	0.11	pyroxenite	0.254203
EWI9309-011-006GL	MARR245	-49.443	-7.967	50.49	1.36	9.873	8	15.36	11.45	2.84	0.06	0.21	0.14	pyroxenite	0.350119
EWI9309-011-007GL	MARR245	-49.443	-7.967	50.66	1.42	9.99	8.16	15.27	11.42	2.95	0.06	0.13	0.1	pyroxenite	0.330654
EWI9309-011-009GL	MARR245	-49.443	-7.967	50.5	1.45	10.053	8.2	15.21	11.42	2.87	0.06	0.13	0.13	pyroxenite	0.335985
EWI9309-011-004GL	MARR245	-49.443	-7.967	50.39	1.45	10.179	8.03	15.34	11.49	2.82	0.06	0.15	0.12	pyroxenite	0.359848
EWI9309-011-005GL	MARR245	-49.443	-7.967	50.53	1.42	9.918	8.1	15.25	11.47	2.84	0.07	0.15	0.13	pyroxenite	0.327473
EWI9309-011-003GL	MARR245	-49.443	-7.967	51.19	1.41	9.909	8.12	15.02	11.51	2.81	0.06	0.15	0.12	pyroxenite	0.253057
EWI9309-010-008WR	MARR245	-49.245	-8.14	50.437	1.507	9.954	7.826	15.266	11.045	2.91	0.155	0.176	0.141	pyroxenite	0.371577
EWI9309-010-002GL	MARR245	-49.245	-8.14	51.47	1.46	9.603	7.79	15.5	11.07	3.04	0.08	0.15	0.12	pyroxenite	0.380382
EWI9309-010-003GL	MARR245	-49.245	-8.14	50.69	1.5	9.684	7.89	15.34	11.12	2.96	0.07	0.15	0.11	pyroxenite	0.385177
EWI9309-010-004GL	MARR245	-49.245	-8.14	50.67	1.51	9.801	7.94	15.575	11.165	3.01	0.065	0.17	0.13	pyroxenite	0.431504
EWI9309-010-001GL	MARR245	-49.245	-8.14	51.51	1.47	9.79	7.99	14.78	11.2	3.16	0.08	0.16	0.12	pyroxenite	0.201303
EWI9309-010-005GL	MARR245	-49.245	-8.14	50.84	1.53	9.81	8.16	15.32	11.15	2.9	0.09	0.15	0.14	pyroxenite	0.382406
EWI9309-010-006GL	MARR245	-49.245	-8.14	50.46	1.48	10.062	8.14	15.35	11.17	2.96	0.07	0.2	0.13	pyroxenite	0.399614
EWI9309-010-001WR	MARR245	-49.245	-8.14	50.561	1.366	9.2421	7.437	16.43	11.386	2.872	0.128	0.162	0.125	pyroxenite	0.534765
EWI9309-009-003GL	MARR244	-49.147	-9.91	49.27	0.99	10.134	8.67	15.22	11.86	2.58	0.16	0.15	0.08	peridotite	0.261505
EWI9309-009-006GL	MARR244	-49.147	-9.91	51.36	1.74	9.594	7.12	15.57	10.03	3.18	0.5	0.15	0.22	pyroxenite	0.426888
EWI9309-009-001WR	MARR244	-49.147	-9.91	51.393	1.717	9.6363	7.062	15.775	10.11	2.572	0.595	0.165	0.271	pyroxenite	0.469163
EWI9309-009-002GL	MARR244	-49.147	-9.91	51.99	1.75	9.711	7.34	15	10.08	3.2	0.51	0.14	0.28	pyroxenite	0.287014
EWI9309-009-004GL	MARR244	-49.147	-9.91	50.86	1.78	9.576	7.06	15.45	10.17	3.24	0.51	0.16	0.25	pyroxenite	0.39515
EWI9309-009-007GL	MARR244	-49.147	-9.91	51.15	1.74	9.612	7.24	15.63	10.14	3.21	0.51	0.14	0.27	pyroxenite	0.429062
EWI9309-009-005GL	MARR244	-49.147	-9.91	50.77	1.77	9.945	7.15	15.73	10.21	3.25	0.51	0.14	0.24	pyroxenite	0.456218
EWI9309-009-001GL	MARR244	-49.147	-9.91	52.14	1.76	9.603	7.16	15.34	10.38	3.15	0.53	0.14	0.26	pyroxenite	0.301226
EWI9309-009-003WR	MARR244	-49.147	-9.91	50.709	1.525	10.0584	7.9	15.35	11.143	2.18	0.155	0.181	0.14	pyroxenite	0.429561
EWI9309-008-003GL	MARR244	-48.963	-9.973	50.89	1.67	9.75	7.31	15.23	10.67	2.99	0.39	0.15	0.2	pyroxenite	0.327685
EWI9309-008-002GL	MARR244	-48.963	-9.973	50.77	1.63	10.188	7.31	15.49	10.71	3.01	0.38	0.15	0.22	pyroxenite	0.383856
EWI9309-008-001WR	MARR244	-48.963	-9.973	51.303	1.623	9.9837	7.312	15.319	10.726	2.627	0.442	0.174	0.208	pyroxenite	0.338084
EWI9309-008-004GL	MARR244	-48.963	-9.973	51.28	1.71	9.891	7.18	15.37	10.79	3.08	0.38	0.18	0.19	pyroxenite	0.324573
EWI9309-008-005GL	MARR244	-48.963	-9.973	51.125	1.61	9.963	7.265	15.285	10.79	3.07	0.385	0.175	0.19	pyroxenite	0.303034
EWI9309-008-001GL	MARR244	-48.963	-9.973	52.13	1.68	9.693	7.38	15.02	10.9	3.1	0.37	0.14	0.16	pyroxenite	0.20705
EWI9309-007-003WR	MARR244	-48.76	-10.07	50.33	0.868	7.5114	7.346	18.51	12.809	2.074	0.226	0.137	0.094	peridotite	0.704129
EWI9309-007-002GL	MARR244	-48.76	-10.07	51.89	2.52	12.474	5.51	13.15	9.24	3.25	0.64	0.15	0.29	pyroxenite	0.0769405
EWI9309-007-002WR	MARR244	-48.76	-10.07	51.58	2.38	12.5361	5.64	13.91	9.31	2.76	0.71	0.21	0.32	pyroxenite	0.240822
EWI9309-007-004GL	MARR244	-48.76	-10.07	51.54	2.48	12.46	5.68	13.64	9.33	3.23	0.62	0.19	0.29	pyroxenite	0.178967
EWI9309-007-008GL	MARR244	-48.76	-10.07	51.23	1.61	7.848	6.85	16.66	10.37	3.22	1.19	0.15	0.28	pyroxenite	0.354327
EWI9309-007-005GL	MARR244	-48.76	-10.07	51.35	1.46	7.857	6.91	16.51	10.43	3.24	1.21	0.15	0.31	pyroxenite	0.28836
EWI9309-007-001GL	MARR244	-48.76	-10.07	51.23	1.53	7.884	6.79	16.4	10.52	3.15	1.22	0.14	0.27	pyroxenite	0.266132
EWI9309-007-001WR	MARR244	-48.76	-10.07	50.978	1.434	7.6941	7.42	16.738	10.377	2.771	1.274	0.13	0.295	pyroxenite	0.382963
EWI9309-007-006GL	MARR244	-48.76	-10.07	51.02	1.5	7.875	6.86	16.82	10.59	3.13	1.16	0.15	0.27	pyroxenite	0.367115
EWI9309-007-007GL	MARR244	-48.76	-10.07	51.21	1.61	7.731	6.94	16.79	10.63	3.2	1.18	0.14	0.28	pyroxenite	0.348651
EWI9309-007-009GL	MARR244	-48.76	-10.07	51.03	1.51	7.677	6.87	16.66	10.78	3.3	1.17	0.14	0.28	pyroxenite	0.285792
EWI9309-007-010GL	MARR244	-48.76	-10.07	52.08	1.7	10.935	6.67	14.05	10.95	2.85	0.45	0.2	0.21	pyroxenite	-0.00128739
EWI9309-006-002GL	MARR244	-48.554	-10.167	51.62	1.51	8.352	7.42	15.85	11.21	2.82	0.61	0.17	0.23	pyroxenite	0.267206
EWI9309-006-003GL	MARR244	-48.554	-10.167	51	1.44	8.334	7.56	15.86	11.23	2.74	0.61	0.17	0.21	pyroxenite	0.288412
EWI9309-006-001GL	MARR244	-48.554	-10.167	51.85	1.52	8.38	7.46	15.51	11.31	2.75	0.64	0.15	0.17	pyroxenite	0.174384
EWI9309-006-004GL	MARR244	-48.554	-10.167	51.53	1.46	8.46	7.57	15.72	11.34	2.81	0.61	0.18	0.2	pyroxenite	0.223257
EWI9309-006-001WR	MARR244	-48.554	-10.167	51.105	1.285	7.8813	7.794	16.626	11.284	2.352	0.678	0.139	0.208	pyroxenite	0.427721
EWI9309-005-001GL	MARR242	-48.24	-9.995	51.69	1.81	9.261	7.14	14.9	10.4	3.24	0.65	0.15	0.25	pyroxenite	0.177858
EWI9309-005-007GL	MARR242	-48.24	-9.995	50.93	1.8	9.216	6.97	15.52	10.46	3.24	0.67	0.16	0.25	pyroxenite	0.311122
EWI9309-005-001WR	MARR242	-48.24	-9.995	51.286	1.784	9.3006	7.378	15.327	10.393	2.692	0.766	0.16	0.27	pyroxenite	0.298476
EWI9309-005-004GL	MARR242	-48.24	-9.995	51.46	1.86	9.099	7.29	14.92	10.45	3.3	0.66	0.14	0.28	pyroxenite	0.178873
EWI9309-005-005GL	MARR242	-48.24	-9.995	51.09	1.86	9.216	7.08	15.55	10.52	3.14	0.67	0.15	0.24	pyroxenite	0.321066
EWI9309-005-003GL	MARR242	-48.24	-9.995	51.76	1.73	9.33	7.26	14.61	10.47	3.23	0.65	0.14	0.26	pyroxenite	0.0976033
EWI9309-005-006GL	MARR242	-48.24	-9.995	51.31	1.94	9.09	6.59	15.5	10.72	3.16	0.66	0.15	0.25	pyroxenite	0.270438
EWI9309-005-002GL	MARR242	-48.24	-9.995	52.01	1.82	9.243	7.29	14.94	10.57	3.33	0.66	0.14	0.25	pyroxenite	0.142452
EWI9309-005-009GL	MARR242	-48.24	-9.995	51.14	1.84	9.162	7.28	15.49	10.59	3.15	0.65	0.15	0.24	pyroxenite	0.30348
EWI9309-005-008GL	MARR242	-48.24	-9.995	51	1.9	9.108	7.27	15.59	10.75	3.15	0.67	0.18	0.29	pyroxenite	0.304969
EWI9309-004-013GL	MARR242	-47.967	-10.083	50.77	1.81	9.612	7.28	15.1	10.41	3.09	0.53	0.21	0.27	pyroxenite	0.306332
EWI9309-004-014GL	MARR242	-47.967	-10.083	50.86	1.84	9.603	7.24	15.1	10.47	3.08	0.55	0.14	0.25	pyroxenite	0.290346
EWI9309-004-009GL	MARR242	-47.967	-10.083	50.42	1.82	9.954	7.25	14.93	10.47	3.15	0.53	0.16	0.28	pyroxenite	0.271038
EWI9309-004-011GL	MARR242	-47.967	-10.083	51.49	1.84	9.423	7.25	15.08	10.51	3.04	0.54	0.2	0.26	pyroxenite	0.265332
EWI9309-004-010GL	MARR242	-47.967	-10.083	50.75	1.79	9.396	7.32	15.23	10.51	3.14	0.53	0.14	0.23	pyroxenite	0.309517
EWI9309-004-012GL	MARR242	-47.967	-10.083	50.81	1.82	9.459	7.35	15.17	10.53	3.17	0.54	0.17	0.27	pyroxenite	0.291346
EWI9309-004-002GL	MARR242	-47.967	-10.083	51.295	1.83	9.603	7.43	15.235	10.59	3.08	0.53	0.165	0.265	pyroxenite	0.296194
EWI9309-004-015GL	MARR242	-47.967	-10.083	50.84	1.81	9.639	7.36	15.08	10.68	3.09	0.55	0.15	0.26	pyroxenite	0.253377
EWI9309-004-003GL	MARR242	-47.967	-10.083	51.24	1.57	9.03	7.6	15.26	11.07	2.7	0.4	0.14	0.21	pyroxenite	0.270868
EWI9309-004-005GL	MARR242	-47.967	-10.083	51.13	1.54	9.612	7.65	14.32	11.09	2.94	0.4	0.15	0.19	pyroxenite	0.0470252
EWI9309-004-006WR	MARR242	-47.967	-10.083	51.159	1.464	9.2628	7.3	15.521	11.223	2.521	0.455	0.166	0.186	pyroxenite	0.288731
EWI9309-004-006GL	MARR242	-47.967	-10.083	51.71	1.5	9.441	7.61	14.71	11.18	2.89	0.39	0.14	0.16	pyroxenite	0.104083
EWI9309-004-007GL	MARR242	-47.967	-10.083	51.88	1.52	9.558	7.73	14.43	11.16	2.95	0.41	0.15	0.17	pyroxenite	0.0347433
EWI9309-004-008GL	MARR242	-47.967	-10.083	51.56	1.62	9.531	7.63	14.31	11.22	2.94	0.41	0.15	0.2	pyroxenite	0.0177865
EWI9309-004-001GL	MARR242	-47.967	-10.083	50.96	1.57	9.459	7.44	15.16	11.31	2.87	0.39	0.19	0.16	pyroxenite	0.210417
EWI9309-003-006GL	MARR242	-47.795	-10.153	51.2	1.77	9.324	7.58	14.77	10.36	3	0.5	0.18	0.22	pyroxenite	0.24636
EWI9309-003-008GL	MARR242	-47.795	-10.153	50.8	1.81	9.441	7.32	15.16	10.48	3.03	0.52	0.15	0.22	pyroxenite	0.313479
EWI9309-003-002GL	MARR242	-47.795	-10.153	51.34	1.77	9.801	7.53	14.32	10.48	3.08	0.52	0.14	0.22	pyroxenite	0.117097
EWI9309-003-005GL	MARR242	-47.795	-10.153	51.59	1.76	9.693	7.44	14.51	10.52	3.11	0.5	0.15	0.2	pyroxenite	0.14374
EWI9309-003-007GL	MARR242	-47.795	-10.153	51.55	1.67	8.73	7.3	15.15	10.59	3	0.56	0.12	0.24	pyroxenite	0.235813
EWI9309-003-004GL	MARR242	-47.795	-10.153	51.6	1.8	9.864	7.46	14.52	10.56	3.13	0.52	0.16	0.26	pyroxenite	0.138242
EWI9309-003-005WR	MARR242	-47.795	-10.153	51.249	1.733	9.666	7.06	15.298	10.712	2.741	0.629	0.168	0.243	pyroxenite	0.274481
EWI9309-003-009GL	MARR242	-47.795	-10.153	50.72	1.8	9.081	7.17	15.38	11.04	3.05	0.56	0.16	0.22	pyroxenite	0.253067
EWI9309-003-001WR	MARR242	-47.795	-10.153	50.625	1.582	8.6481	7.027	16.503	11.121	2.571	0.605	0.148	0.225	pyroxenite	0.468899
EWI9309-003-001GL	MARR242	-47.795	-10.153	50.95	1.8	9.17	7.21	15.5	11.09	3.01	0.57	0.15	0.24	pyroxenite	0.266301
EWI9309-003-003GL	MARR242	-47.795	-10.153	51.21	1.53	9.684	7.46	14.26	11.35	2.93	0.3	0.12	0.15	pyroxenite	0.0167188
EWI9309-003-003WR	MARR242	-47.795	-10.153	50.868	1.38	9.18	7.189	15.998	11.543	2.7	0.4	0.16	0.155	pyroxenite	0.337119
EWI9309-002-001GL	MARR242	-47.548	-10.185	51.66	2.14	9.86	6.24	14.92	10.42	3.35	0.76	0.16	0.25	pyroxenite	0.162141
EWI9309-002-002GL	MARR242	-47.548	-10.185	51.73	2.03	9.765	6.29	14.13	10.41	3.52	0.77	0.14	0.3	pyroxenite	-0.0428479
EWI9309-002-001WR	MARR242	-47.548	-10.185	51.474	1.907	9.3222	6.532	15.413	10.467	2.694	0.769	0.157	0.285	pyroxenite	0.291936
EWI9309-002-008GL	MARR242	-47.548	-10.185	51.36	1.64	9.108	7.21	14.84	10.8	3.14	0.43	0.15	0.21	pyroxenite	0.169142
EWI9309-002-007GL	MARR242	-47.548	-10.185	51.51	1.66	9.054	7.21	14.77	10.85	3.1	0.44	0.13	0.19	pyroxenite	0.144414
EWI9309-002-005GL	MARR242	-47.548	-10.185	51.51	1.66	9.063	7.15	14.73	10.91	3.19	0.48	0.16	0.18	pyroxenite	0.103296
EWI9309-002-009GL	MARR242	-47.548	-10.185	51.52	1.72	9.054	7.05	14.78	10.94	3.14	0.45	0.16	0.18	pyroxenite	0.128924
EWI9309-002-004GL	MARR242	-47.548	-10.185	51.74	1.66	9.135	7.19	14.85	11	3.19	0.44	0.16	0.21	pyroxenite	0.122735
EWI9309-002-003GL	MARR242	-47.548	-10.185	51.76	1.7	9.558	7.06	14.26	11.18	3.37	0.46	0.14	0.2	pyroxenite	-0.0592528
EWI9309-002-003WR	MARR242	-47.548	-10.185	51.12	1.488	8.9154	7.664	15.844	11.145	2.979	0.49	0.153	0.18	pyroxenite	0.324874
EWI9309-026-001WR	MARR241	-47.353	-13.398	50.288	1.688	11.1429	7.267	14.861	10.872	2.905	0.15	0.195	0.164	pyroxenite	0.341666
EWI9309-026-001GL	MARR241	-47.353	-13.398	50.08	1.84	11.259	7.06	14.63	11.07	3.09	0.12	0.16	0.15	pyroxenite	0.272147
EWI9309-026-003GL	MARR241	-47.353	-13.398	49.71	1.82	11.322	7.24	14.52	11.21	3.09	0.09	0.21	0.18	pyroxenite	0.250028
EWI9309-026-002GL	MARR241	-47.353	-13.398	49.61	1.045	10.12	8.775	17.245	10.82	2.85	0.045	0.145	0.06	pyroxenite	0.876456
EWI9309-025-001WR	MARR242	-47.348	-10.43	54.146	1.325	8.7435	8.782	14.851	8.096	2.822	0.276	0.127	0.144	pyroxenite	0.521691
EWI9309-025-005GL	MARR242	-47.348	-10.43	54.08	1.43	8.388	7.5	15.12	8.61	3.43	0.27	0.15	0.16	pyroxenite	0.445087
EWI9309-025-007GL	MARR242	-47.348	-10.43	54.52	1.45	8.325	7.12	15.61	8.73	3.5	0.27	0.15	0.15	pyroxenite	0.48936
EWI9309-025-001GL	MARR242	-47.348	-10.43	53.98	1.43	8.39	7.51	15.79	8.69	3.41	0.28	0.14	0.11	pyroxenite	0.5554
EWI9309-025-004GL	MARR242	-47.348	-10.43	54.645	1.455	8.46	6.97	15.66	8.865	3.415	0.275	0.145	0.155	pyroxenite	0.480254
EWI9309-025-006GL	MARR242	-47.348	-10.43	54.59	1.44	8.352	7.47	15.42	8.73	3.3	0.27	0.13	0.16	pyroxenite	0.474289
EWI9309-027-001WR	MARR240	-47.107	-13.398	49.011	0.9	8.6535	8.298	18.108	11.968	2.201	0.089	0.156	0.064	peridotite	0.883688
EWI9309-027-001GL	MARR240	-47.107	-13.398	48.9	0.99	9.378	8.98	16.79	11.83	2.57	0.05	0.16	0.08	peridotite	0.679472
EWI9309-027-003GL	MARR240	-47.107	-13.398	48.93	0.99	9.936	9.07	16.79	11.98	2.47	0.05	0.22	0.07	peridotite	0.678108
EWI9309-027-002GL	MARR240	-47.107	-13.398	50.57	1.73	11.26	7.02	14.19	10.86	3.15	0.11	0.15	0.14	pyroxenite	0.174219
EWI9309-027-002WR	MARR240	-47.107	-13.398	49.321	0.981	9.9504	8.84	17.414	10.982	2.485	0.085	0.163	0.071	pyroxenite	0.900924
EWI9309-027-004GL	MARR240	-47.107	-13.398	48.66	1.06	10.395	8.87	16.91	11.11	2.79	0.06	0.19	0.11	pyroxenite	0.830191
EWI9309-028-003GL	MARR240	-46.9	-13.453	49.67	1.43	9.468	8.47	15.97	11.52	3.09	0.14	0.15	0.1	peridotite	0.47482
EWI9309-028-001GL	MARR240	-46.9	-13.453	51.04	1.24	8.99	8.22	14.88	11.89	2.87	0.07	0.14	0.12	peridotite	0.123158
EWI9309-028-002GL	MARR240	-46.9	-13.453	51.21	1.24	9.081	8.09	15.17	12	2.89	0.07	0.13	0.12	peridotite	0.161533
EWI9309-028-008GL	MARR240	-46.9	-13.453	50.45	1.26	9.378	8.32	15.48	12.06	2.77	0.07	0.17	0.12	peridotite	0.271773
EWI9309-028-002WR	MARR240	-46.9	-13.453	50.789	1.129	8.9541	8.16	16.5	12.119	2.225	0.095	0.16	0.099	peridotite	0.483936
EWI9309-028-006GL	MARR240	-46.9	-13.453	50.61	1.26	8.964	8.23	15.63	12.11	2.79	0.07	0.2	0.11	peridotite	0.282221
EWI9309-028-005GL	MARR240	-46.9	-13.453	50.45	1.3	9.27	8.24	15.7	12.18	2.83	0.08	0.15	0.13	peridotite	0.293896
EWI9309-028-007GL	MARR240	-46.9	-13.453	50.82	1.24	9.225	8.39	15.62	12.14	2.75	0.07	0.14	0.12	peridotite	0.276311
EWI9309-028-009WR	MARR240	-46.9	-13.453	50.106	1.385	9.9153	8.313	15.539	11.211	2.481	0.163	0.176	0.144	pyroxenite	0.449946
EWI9309-030-001GL	MARR238	-46.592	-13.385	50.08	1.31	9.513	8.36	15.85	11.55	2.89	0.16	0.15	0.11	peridotite	0.420196
EWI9309-030-001WR	MARR238	-46.592	-13.385	50.835	1.164	8.703	7.45	17.226	11.931	2.513	0.181	0.153	0.112	peridotite	0.588079
EWI9309-030-005WR	MARR238	-46.592	-13.385	50.89	1.552	9.234	7.429	16.595	10.332	2.903	0.618	0.151	0.233	pyroxenite	0.575896
EWI9309-030-002GL	MARR238	-46.592	-13.385	51.5	1.73	10.341	7.62	14.97	11.13	2.91	0.14	0.14	0.15	pyroxenite	0.288127
EWI9309-030-002WR	MARR238	-46.592	-13.385	50.494	1.51	10.0296	7.723	15.825	11.213	2.547	0.238	0.176	0.164	pyroxenite	0.465401
EWI9309-031-002GL	MARR238	-46.388	-13.455	50.73	1.4	8.883	8.19	15.84	11.11	3.02	0.5	0.14	0.18	pyroxenite	0.339222
EWI9309-031-001WR	MARR238	-46.388	-13.455	50.184	1.388	9.1881	8.074	16.378	11.256	2.702	0.546	0.158	0.183	pyroxenite	0.466369
EWI9309-031-001GL	MARR238	-46.388	-13.455	49.61	1.4	8.892	8.19	16.56	11.25	2.94	0.51	0.15	0.16	pyroxenite	0.522452
EWI9309-032-001GL	MARR238	-46.23	-13.555	49.94	1.38	10.035	8.08	15.27	11.61	2.73	0.12	0.16	0.13	peridotite	0.321414
EWI9309-032-008GL	MARR238	-46.23	-13.555	50.03	1.5	10.098	7.84	15.21	11.7	2.8	0.13	0.22	0.13	peridotite	0.289839
EWI9309-032-006GL	MARR238	-46.23	-13.555	49.82	1.42	9.828	7.98	15.42	11.76	2.81	0.12	0.22	0.19	peridotite	0.327681
EWI9309-032-001WR	MARR238	-46.23	-13.555	50.332	1.25	9.4545	8.196	16.203	11.698	2.648	0.141	0.176	0.111	peridotite	0.478054
EWI9309-032-002GL	MARR238	-46.23	-13.555	51.09	1.49	9.396	7.41	15.45	10.95	3.04	0.29	0.14	0.15	pyroxenite	0.32804
EWI9309-032-003GL	MARR238	-46.23	-13.555	51.33	1.51	9.702	7.55	15.49	11.19	3.05	0.3	0.14	0.18	pyroxenite	0.29778
EWI9309-032-002WR	MARR238	-46.23	-13.555	50.627	1.492	9.9963	7.715	15.763	11.158	2.398	0.241	0.175	0.169	pyroxenite	0.463171
EWI9309-032-007GL	MARR238	-46.23	-13.555	49.79	1.47	9.882	7.73	15.73	11.34	2.98	0.29	0.14	0.16	pyroxenite	0.394561
EWI9309-032-011WR	MARR238	-46.23	-13.555	50.271	1.237	8.8218	7.696	16.939	11.599	2.643	0.363	0.153	0.153	pyroxenite	0.555619
EWI9309-032-009GL	MARR238	-46.23	-13.555	50.07	1.44	9.621	7.78	15.7	11.67	3.01	0.32	0.22	0.17	pyroxenite	0.30633
EWI9309-033-007GL	MARR236	-45.99	-14.077	50.63	1.75	9.369	7.94	15.84	10.16	3.36	0.74	0.17	0.3	pyroxenite	0.426012
EWI9309-033-004GL	MARR236	-45.99	-14.077	51.21	1.76	9.396	7.51	15.93	10.3	3.49	0.73	0.13	0.24	pyroxenite	0.383974
EWI9309-033-003GL	MARR236	-45.99	-14.077	51.37	1.73	9.144	7.98	15.86	10.16	3.48	0.72	0.13	0.25	pyroxenite	0.393818
EWI9309-033-001WR	MARR236	-45.99	-14.077	50.572	1.672	9.5643	7.899	15.825	10.219	2.852	0.783	0.162	0.29	pyroxenite	0.437022
EWI9309-033-001GL	MARR236	-45.99	-14.077	49.92	1.66	9.171	7.83	16.02	10.3	3.35	0.74	0.17	0.27	pyroxenite	0.455704
EWI9309-033-010GL	MARR236	-45.99	-14.077	50.22	1.7	9.54	7.97	15.86	10.3	3.38	0.72	0.2	0.3	pyroxenite	0.427882
EWI9309-033-006GL	MARR236	-45.99	-14.077	50.16	1.74	9.171	7.88	15.77	10.36	3.3	0.71	0.16	0.29	pyroxenite	0.406419
EWI9309-033-005GL	MARR236	-45.99	-14.077	49.97	1.66	9.16	7.76	15.65	10.41	3.34	0.7	0.19	0.3	pyroxenite	0.366865
EWI9309-033-008GL	MARR236	-45.99	-14.077	49.86	1.73	9.324	8.02	15.99	10.37	3.31	0.71	0.19	0.33	pyroxenite	0.469756
EWI9309-033-009GL	MARR236	-45.99	-14.077	50.08	1.77	9.18	7.82	15.73	10.44	3.34	0.71	0.18	0.33	pyroxenite	0.387056
EWI9309-033-011GL	MARR236	-45.99	-14.077	49.75	1.72	9.126	7.9	15.87	10.46	3.31	0.73	0.14	0.33	pyroxenite	0.418781
EWI9309-034-005GL	MARR236	-45.847	-14.193	49.46	1.24	10.35	8.62	16.4	10.8	2.86	0.06	0.14	0.08	pyroxenite	0.726794
EWI9309-034-003WR	MARR236	-45.847	-14.193	48.981	1.194	10.4202	9.25	16.087	10.716	2.614	0.145	0.173	0.094	pyroxenite	0.704779
EWI9309-034-003GL	MARR236	-45.847	-14.193	49.89	1.24	10.179	8.9	16.44	10.86	2.86	0.07	0.15	0.09	pyroxenite	0.71002
EWI9309-034-008GL	MARR236	-45.847	-14.193	48.68	1.24	10.098	8.85	16.37	11.01	2.77	0.07	0.14	0.12	pyroxenite	0.73482
EWI9309-034-002GL	MARR236	-45.847	-14.193	49.97	1.28	10.143	8.86	16.43	11.02	2.91	0.11	0.14	0.1	pyroxenite	0.668657
EWI9309-034-001GL	MARR236	-45.847	-14.193	49.86	1.25	10.161	8.35	16.46	11.21	2.77	0.06	0.17	0.1	pyroxenite	0.65684
EWI9309-034-006GL	MARR236	-45.847	-14.193	49.25	1.25	10.278	9.1	16.39	11.1	2.81	0.08	0.22	0.1	pyroxenite	0.708267
EWI9309-034-007GL	MARR236	-45.847	-14.193	48.49	1.25	10.08	9.15	16.37	11.14	2.76	0.08	0.17	0.12	pyroxenite	0.735987
EWI9309-036-001GL	MARR235	-45.567	-14.71	50.26	1.49	10.31	7.8	15.68	10.96	2.99	0.1	0.14	0.1	pyroxenite	0.493233
EWI9309-036-002WR	MARR235	-45.567	-14.71	50.5	1.436	10.1133	7.853	16.462	11.266	2.438	0.122	0.176	0.131	pyroxenite	0.624615
EWI9309-037-003GL	MARR234	-45.233	-15.075	51.26	1.75	9.82	7.73	15.68	10.5	3.33	0.42	0.14	0.21	pyroxenite	0.417719
EWI9309-037-002GL	MARR234	-45.233	-15.075	51.11	1.76	10.053	7.62	15.5	10.54	3.24	0.41	0.13	0.2	pyroxenite	0.391249
EWI9309-037-006GL	MARR234	-45.233	-15.075	51.02	1.71	9.684	7.9	15.59	10.52	3.31	0.42	0.15	0.23	pyroxenite	0.404617
EWI9309-037-002WR	MARR234	-45.233	-15.075	50.369	1.686	9.9837	8.005	15.541	10.49	2.92	0.475	0.167	0.229	pyroxenite	0.443275
EWI9309-039-001GL	MARR234	-45.233	-15.07	50.09	1.64	10.27	8.25	15.49	10.58	2.97	0.15	0.15	0.17	pyroxenite	0.531283
EWI9309-037-001GL	MARR234	-45.233	-15.075	49.39	1.66	9.891	8.11	15.69	10.69	3.16	0.41	0.15	0.19	pyroxenite	0.483938
EWI9309-040-008GL	MARR232	-44.41	-15.908	50.79	1.33	9.216	8.41	15.49	11.55	2.79	0.1	0.14	0.14	peridotite	0.340602
EWI9309-040-007GL	MARR232	-44.41	-15.908	50.68	1.29	9.009	8.47	15.67	11.57	2.86	0.12	0.19	0.13	peridotite	0.363021
EWI9309-040-004GL	MARR232	-44.41	-15.908	50.36	1.52	9.855	8.16	15.09	11.04	2.95	0.11	0.15	0.14	pyroxenite	0.355962
EWI9309-040-005WR	MARR232	-44.41	-15.908	50.956	1.502	10.4418	8.12	15.273	11.075	2.488	0.131	0.181	0.15	pyroxenite	0.407003
EWI9309-040-003GL	MARR232	-44.41	-15.908	51.77	1.56	9.783	7.99	14.92	11.13	2.94	0.11	0.16	0.13	pyroxenite	0.257458
EWI9309-040-009GL	MARR232	-44.41	-15.908	50.69	1.55	10.17	8.14	15.24	11.13	2.83	0.11	0.24	0.16	pyroxenite	0.382151
EWI9309-040-005GL	MARR232	-44.41	-15.908	51.54	1.54	10.188	8.22	14.72	11.12	2.76	0.09	0.16	0.14	pyroxenite	0.255285
EWI9309-040-011GL	MARR232	-44.41	-15.908	50.48	1.58	10.386	8.24	15.12	11.18	2.83	0.12	0.21	0.15	pyroxenite	0.361857
EWI9309-040-010GL	MARR232	-44.41	-15.908	50.38	1.52	10.143	8.37	15.07	11.24	2.82	0.12	0.19	0.15	pyroxenite	0.338399
EWI9309-040-002GL	MARR232	-44.41	-15.908	51.64	1.28	9.162	8.27	15.61	11.28	2.88	0.11	0.14	0.13	pyroxenite	0.356693
EWI9309-040-001WR	MARR232	-44.41	-15.908	51.12	1.238	9.0333	8.007	16.252	11.525	2.446	0.13	0.16	0.116	pyroxenite	0.48688
EWI9309-040-001GL	MARR232	-44.41	-15.908	51.06	1.27	9.333	8.3	15.07	11.47	2.85	0.1	0.15	0.11	pyroxenite	0.23781
EWI9309-041-011GL	MARR232	-43.427	-16.17	49.91	1.34	9.396	8.19	15.37	11.58	2.72	0.12	0.15	0.15	peridotite	0.339176
EWI9309-041-007GL	MARR232	-43.427	-16.17	51.71	1.24	9.594	8.44	15.31	11.51	2.74	0.09	0.15	0.1	peridotite	0.2799
EWI9309-041-001GL	MARR232	-43.427	-16.17	50.44	1.35	9.64	8.36	15.78	11.57	2.77	0.1	0.14	0.13	peridotite	0.423024
EWI9309-041-013GL	MARR232	-43.427	-16.17	50.5	1.38	9.891	8.28	15.35	11.6	2.78	0.1	0.16	0.12	peridotite	0.325812
EWI9309-041-012GL	MARR232	-43.427	-16.17	50.43	1.36	9.621	8.24	15.48	11.63	2.76	0.11	0.19	0.14	peridotite	0.344071
EWI9309-041-003GL	MARR232	-43.427	-16.17	50.92	1.35	9.711	8.2	15.16	11.24	2.65	0.09	0.14	0.11	pyroxenite	0.332401
EWI9309-042-001GL	MARR232	-43.427	-16.17	49.41	1.18	8.87	8.36	17.08	11.22	2.73	0.35	0.21	0.13	pyroxenite	0.691848
EWI9309-041-001WR	MARR232	-43.427	-16.17	50.789	1.274	9.3816	8.208	15.706	11.292	2.618	0.143	0.169	0.124	pyroxenite	0.418898
EWI9309-041-006GL	MARR232	-43.427	-16.17	51.45	1.3	9.792	8.3	15.14	11.3	2.76	0.09	0.14	0.13	pyroxenite	0.288856
EWI9309-041-002GL	MARR232	-43.427	-16.17	51.49	1.3	9.693	8.17	15.36	11.43	2.72	0.1	0.14	0.13	pyroxenite	0.310475
EWI9309-041-009GL	MARR232	-43.427	-16.17	50.3	1.31	9.954	8.19	15.41	11.49	2.81	0.11	0.17	0.14	pyroxenite	0.348549
EWI9309-041-010GL	MARR232	-43.427	-16.17	50.35	1.33	9.648	8.18	15.64	11.54	2.66	0.11	0.19	0.14	pyroxenite	0.400283
EWI9309-041-005GL	MARR232	-43.427	-16.17	51.49	1.35	9.765	8.48	15.24	11.47	2.68	0.09	0.16	0.14	pyroxenite	0.30011
AII0107-7-006-039GL	MARR228	-41.248	-16.603	50.59	1.39	9.33	7.69	15.83	11.77	2.49	0.09		0.15	peridotite	0.402552
AII0107-7-006-034GL	MARR228	-41.248	-16.603	49.9	1.37	9.57	7.74	15.79	11.79	2.68	0.1		0.13	peridotite	0.400655
AII0107-7-006-046GL	MARR228	-41.248	-16.603	50.29	1.37	9.68	7.89	15.72	11.75	2.58	0.08		0.16	peridotite	0.397548
AII0107-7-006-019GL	MARR228	-41.248	-16.603	50.77	1.35	9.21	7.74	15.87	11.81	2.47	0.09		0.16	peridotite	0.395331
AII0107-7-006-043GL	MARR228	-41.248	-16.603	50.11	1.35	9.66	7.72	15.89	11.82	2.57	0.11		0.16	peridotite	0.414505
EWI9309-043-001GL	MARR228	-41.248	-16.603	50.29	1.46	10.179	7.98	15.47	11.75	2.87	0.11	0.17	0.12	peridotite	0.330476
AII0107-7-006-037GL	MARR228	-41.248	-16.603	50.05	1.38	9.64	7.84	15.82	11.8	2.64	0.1		0.14	peridotite	0.4084
AII0107-7-006-015GL	MARR228	-41.248	-16.603	51.06	1.35	9.32	7.63	15.95	11.87	2.62	0.08		0.15	peridotite	0.382192
AII0107-7-006-013GL	MARR228	-41.248	-16.603	50.47	1.37	9.24	7.7	16.02	11.9	2.58	0.09		0.15	peridotite	0.416976
AII0107-7-006-020GL	MARR228	-41.248	-16.603	50.1	1.33	9.55	7.84	15.88	11.86	2.71	0.1		0.15	peridotite	0.397328
AII0107-7-006-004WR	MARR228	-41.248	-16.603	50.14	1.34	9.74	8.4	15.83	11.7	2.38	0.1	0.18	0.15	peridotite	0.459512
AII0107-7-006-020WR	MARR228	-41.248	-16.603	50.23	1.34	9.69	8.27	15.87	11.74	2.49	0.12	0.18	0.14	peridotite	0.439147
AII0107-7-006-012GL	MARR228	-41.248	-16.603	50.68	1.34	9.42	7.79	16.02	11.92	2.6	0.1		0.15	peridotite	0.40356
AII0107-7-006-022GL	MARR228	-41.248	-16.603	50.19	1.39	9.61	7.89	15.72	11.89	2.71	0.1		0.13	peridotite	0.36332
AII0107-7-006-008GL	MARR228	-41.248	-16.603	51.14	1.4	9.34	7.83	15.97	11.93	2.55	0.1		0.15	peridotite	0.385441
AII0107-7-006-018GL	MARR228	-41.248	-16.603	50.44	1.35	9.66	7.84	15.84	11.98	2.59	0.09		0.16	peridotite	0.374799
EWI9309-043-002GL	MARR228	-41.248	-16.603	51.29	1.48	10.17	7.93	14.8	11.4	2.8	0.1	0.13	0.12	pyroxenite	0.214632
AII0107-7-006-036GL	MARR228	-41.248	-16.603	50.52	1.48	9.85	8.26	14.99	11.46	2.57	0.11		0.17	pyroxenite	0.292623
EWI9309-043-003GL	MARR228	-41.248	-16.603	51.26	1.49	9.972	7.87	15.04	11.59	2.82	0.1	0.14	0.12	pyroxenite	0.233012
EWI9309-043-002WR	MARR228	-41.248	-16.603	50.221	1.322	9.63	7.306	16.614	11.765	2.434	0.133	0.171	0.114	pyroxenite	0.559465
EWI9309-044-012WR	MARR227	-40.862	-16.792	50.396	1.353	9.6912	7.856	15.673	11.78	2.513	0.1	0.172	0.122	peridotite	0.378507
EWI9309-044-001GL	MARR227	-40.862	-16.792	51.38	1.45	9.954	8.02	15.05	11.84	2.72	0.08	0.13	0.14	peridotite	0.205913
EWI9309-044-008GL	MARR227	-40.862	-16.792	50.02	1.41	9.9	8.05	15.2	11.9	2.65	0.08	0.18	0.17	peridotite	0.277074
EWI9309-044-002GL	MARR227	-40.862	-16.792	51.34	1.38	9.891	8	15.18	11.92	2.72	0.08	0.15	0.12	peridotite	0.213384
EWI9309-044-007GL	MARR227	-40.862	-16.792	49.93	1.4	9.63	7.98	15.17	11.95	2.76	0.09	0.18	0.11	peridotite	0.2436
EWI9309-044-011GL	MARR227	-40.862	-16.792	50.1	1.38	10.161	8.04	15.09	11.97	2.74	0.08	0.15	0.12	peridotite	0.227393
EWI9309-044-003WR	MARR227	-40.862	-16.792	50.183	1.236	9.6156	7.691	16.509	12.101	2.105	0.091	0.169	0.108	peridotite	0.529895
EWI9309-044-004GL	MARR227	-40.862	-16.792	50.3	1.39	9.84	8.11	15.28	11.98	2.68	0.09	0.14	0.15	peridotite	0.263809
EWI9309-044-009GL	MARR227	-40.862	-16.792	49.85	1.38	9.648	8.11	15.17	12.02	2.64	0.08	0.16	0.12	peridotite	0.25097
EWI9309-044-005GL	MARR227	-40.862	-16.792	50.06	1.43	9.756	8	15.3	12.09	2.7	0.09	0.2	0.14	peridotite	0.258105
EWI9309-044-010GL	MARR227	-40.862	-16.792	50.21	1.41	9.549	8.1	15.18	12.06	2.64	0.09	0.19	0.1	peridotite	0.233678
EWI9309-044-006GL	MARR227	-40.862	-16.792	50.11	1.38	9.729	8.21	15.31	12.11	2.7	0.08	0.17	0.14	peridotite	0.256978
EWI9309-044-003GL	MARR227	-40.862	-16.792	51.11	1.33	9.801	7.94	14.99	12.2	2.77	0.07	0.16	0.11	peridotite	0.120261
EWI9309-045-002GL	MARR227	-40.587	-16.772	50.06	1.03	8.955	9.05	16.71	12.05	2.41	0.05	0.13	0.13	peridotite	0.584365
EWI9309-045-003GL	MARR227	-40.587	-16.772	50.2	0.96	8.91	9.25	16.73	12.17	2.43	0.03	0.13	0.06	peridotite	0.568043
EWI9309-045-004GL	MARR227	-40.587	-16.772	49.81	1.02	8.757	9.35	16.85	12.18	2.41	0.04	0.15	0.06	peridotite	0.615197
EWI9309-045-001GL	MARR227	-40.587	-16.772	49.3	0.92	8.8	9.47	16.77	12.32	2.35	0.04	0.16	0.08	peridotite	0.599007
EWI9309-045-001bGL	MARR227	-40.587	-16.77	49.3	0.92	8.8	9.47	16.77	12.32	2.35	0.04	0.16	0.08	peridotite	0.599007
AII0107-7-018-001GL	MARR216	-34.553	-15.147	50.72	1.38	9.76	7.74	15.59	11.76	2.74	0.08		0.14	peridotite	0.336829
AII0107-7-018-028WR	MARR216	-34.553	-15.147	50.14	1.25	9.04	7.69	17.28	11.91	2.47	0.07	0.16	0.11	peridotite	0.686234
AII0107-7-018-014WR	MARR216	-34.553	-15.147	50.4	1.26	9.22	7.72	17.2	11.98	2.51	0.08	0.17	0.1	peridotite	0.650096
AII0107-7-018-013GL	MARR216	-34.553	-15.147	51.39	1.72	10.42	6.9	14.96	10.88	2.92	0.13		0.19	pyroxenite	0.309936
AII0107-7-018-007GL	MARR216	-34.553	-15.147	51.46	1.75	10.49	6.88	14.96	10.91	2.97	0.13		0.18	pyroxenite	0.302608
AII0107-7-018-005GL	MARR216	-34.553	-15.147	51.12	1.72	10.46	6.97	14.78	10.95	3.02	0.13		0.19	pyroxenite	0.263636
AII0107-7-018-027GL	MARR216	-34.553	-15.147	51.42	1.76	10.54	6.89	14.9	10.99	2.94	0.15		0.17	pyroxenite	0.278196
AII0107-7-018-022GL	MARR216	-34.553	-15.147	51.25	1.75	10.46	6.87	15.07	11.01	3	0.15		0.16	pyroxenite	0.308053
AII0107-7-018-009GL	MARR216	-34.553	-15.147	51.01	1.37	9.65	7.79	15.9	11.56	2.63	0.08		0.14	pyroxenite	0.429832
AII0107-7-018-026GL	MARR216	-34.553	-15.147	50.27	1.37	9.78	7.75	15.57	11.62	2.74	0.08		0.14	pyroxenite	0.36983
AII0107-7-018-072GL	MARR216	-34.553	-15.147	50.83	1.32	9.73	7.7	16.06	11.65	2.64	0.07		0.16	pyroxenite	0.452233
AII0107-7-018-002GL	MARR216	-34.553	-15.147	50.69	1.34	9.68	7.77	15.68	11.63	2.75	0.07		0.14	pyroxenite	0.37463
AII0107-7-018-030GL	MARR216	-34.553	-15.147	50.91	1.33	9.7	7.84	15.85	11.61	2.69	0.07		0.15	pyroxenite	0.411811
AII0107-7-018-014GL	MARR216	-34.553	-15.147	50.57	1.36	9.72	7.74	15.96	11.65	2.69	0.09		0.13	pyroxenite	0.436528
WASPLUM-5-057-001GL	MARR214	-34.059	-14.51	49.94	1.79	10.98	7.34	14.8	10.83	2.96	0.095	0.23	0.153	pyroxenite	0.371569
WASPLUM-5-055-001GL	MARR214	-34.058	-14.505	50.3	1.77	10.7	7.29	14.75	11	3	0.098	0.23	0.16	pyroxenite	0.308686
WASPLUM-5-054-001GL	MARR214	-33.967	-14.523	50.38	1.32	9.03	8.4	15.63	11.7	2.66	0.069	0.17	0.105	peridotite	0.380079
WASPLUM-5-054-002GL	MARR214	-33.967	-14.523	50.94	1.42	9.42	7.88	15.2	11.47	2.82	0.067	0.2	0.12	pyroxenite	0.292972
WASPLUM-5-053-003GL	MARR214	-33.921	-14.524	50.46	1.19	8.69	8.28	15.58	12.01	2.73	0.058	0.17	0.106	peridotite	0.290582
WASPLUM-5-053-001GL	MARR214	-33.921	-14.524	50.55	1.07	8.57	8.72	15.65	12.27	2.44	0.05	0.13	0.09	peridotite	0.286149
WASPLUM-5-053-002GL	MARR214	-33.921	-14.524	50.64	1.57	9.5	7.72	15.25	11.52	2.87	0.077	0.23	0.131	pyroxenite	0.313375
WASPLUM-5-052-001GL	MARR214	-33.846	-14.556	50.5	1.31	8.88	8.2	15.38	11.76	2.77	0.08	0.17	0.116	peridotite	0.289058
WASPLUM-5-058-001GL	MARR214	-33.806	-14.544	50.5	1.54	9.41	8.36	15.65	10.94	2.77	0.111	0.18	0.164	pyroxenite	0.500825
WASPLUM-5-051-002GL	MARR214	-33.773	-14.57	50.4	1.38	9.38	8.55	15.54	11.36	2.62	0.095	0.18	0.122	pyroxenite	0.423812
WASPLUM-5-051-001GL	MARR214	-33.773	-14.57	50.32	1.32	9.3	9.03	15.38	11.29	2.58	0.08	0.19	0.121	pyroxenite	0.416794
WASPLUM-5-059-001GL	MARR214	-33.752	-14.562	50.45	1.29	9.11	8.92	15.64	11.64	2.41	0.083	0.17	0.128	peridotite	0.417918
WASPLUM-5-059-005GL	MARR214	-33.752	-14.562	50.44	1.05	8.6	9.53	15.76	11.87	2.28	0.06	0.17	0.098	peridotite	0.409416
WASPLUM-5-050-001GL	MARR214	-33.695	-14.571	50.35	1.45	9.17	8.35	15.73	11.29	2.73	0.115	0.18	0.145	pyroxenite	0.460389
WASPLUM-5-050-002GL	MARR214	-33.695	-14.571	50.55	1.41	9.07	8.51	15.85	11.35	2.65	0.1	0.2	0.125	pyroxenite	0.478716
WASPLUM-5-048-004GL	MARR213	-33.55	-14.445	50.6	1.83	10.62	7.01	14.79	10.6	2.9	0.187	0.2	0.19	pyroxenite	0.347963
WASPLUM-5-047-001GL	MARR213	-33.509	-14.404	50.87	1.81	10.57	7.71	14.8	10.39	2.89	0.169	0.2	0.191	pyroxenite	0.393282
WASPLUM-5-046-001GL	MARR212	-33.398	-14.325	50.4	1.48	9.83	7.99	15.51	11.07	2.67	0.166	0.17	0.143	pyroxenite	0.437302
WASPLUM-5-046-002GL	MARR212	-33.398	-14.325	50	1.31	9.75	8.51	15.87	11.18	2.56	0.155	0.17	0.126	pyroxenite	0.520422
WASPLUM-5-045-001GL	MARR212	-33.338	-14.33	50.87	1.99	10.73	6.68	14.25	10.75	2.89	0.292	0.23	0.23	pyroxenite	0.183651
WASPLUM-5-044-001GL	MARR212	-33.27	-14.327	51.02	1.26	9.17	8.15	14.93	12.31	2.6	0.116	0.15	0.121	peridotite	0.0819966
WASPLUM-5-043-001GL	MARR212	-33.233	-14.363	50.19	1.39	9.15	8.55	16.06	11.25	2.53	0.18	0.18	0.147	pyroxenite	0.536393
WASPLUM-5-042-001GL	MARR212	-33.139	-14.374	48.39	1.44	9.1	8.93	17.04	11.11	2.49	0.31	0.16	0.159	pyroxenite	0.820816
WASPLUM-5-041-001GL	MARR212	-33.055	-14.411	50.75	1.25	8.74	8.22	15.68	11.95	2.66	0.174	0.19	0.123	peridotite	0.288691
WASPLUM-5-R006GL	MARR212	-33.039	-14.416	50.5	1.31	8.9	8.07	15.63	11.81	2.72	0.182	0.16	0.15	peridotite	0.305448
WASPLUM-5-R005GL	MARR212	-33.038	-14.48	50.51	1.25	9.17	8.02	15.1	11.97	2.72	0.132	0.19	0.135	peridotite	0.17149
WASPLUM-5-038-001GL	MARR212	-33.004	-14.43	50.68	1.43	9.19	7.88	16.02	11.11	2.6	0.323	0.18	0.153	pyroxenite	0.467162
WASPLUM-5-038-002GL	MARR212	-33.004	-14.43	50.2	1.4	8.93	7.98	16.42	11.16	2.64	0.394	0.18	0.169	pyroxenite	0.532692
WASPLUM-5-039-001GL	MARR212	-32.998	-14.39	51.1	1.4	10.07	7.49	14.68	11.75	2.87	0.12	0.17	0.121	pyroxenite	0.101411
WASPLUM-5-037-001GL	MARR212	-32.935	-14.458	51.32	1.96	11.06	6.65	14.33	10.39	2.97	0.249	0.23	0.196	pyroxenite	0.247832
WASPLUM-5-036-001GL	MARR212	-32.882	-14.471	49.98	1.11	9.87	8.55	15.9	11.49	2.39	0.102	0.16	0.1	peridotite	0.492271
WASPLUM-5-R008GL	MARR212	-32.811	-14.464	50.4	1.28	9.49	7.77	15.05	11.82	2.83	0.102	0.14	0.123	peridotite	0.188446
WASPLUM-5-035-001GL	MARR212	-32.735	-14.502	50.24	1.57	9.64	8.58	15.4	11	2.53	0.232	0.2	0.165	pyroxenite	0.445617
WASPLUM-5-034-001GL	MARR212	-32.657	-14.494	50.05	1.19	9.2	8.54	16.01	11.84	2.54	0.135	0.16	0.124	peridotite	0.435438
WASPLUM-5-034-002GL	MARR212	-32.657	-14.494	51.07	1.71	10.4	7	14.47	11.15	2.83	0.212	0.21	0.166	pyroxenite	0.161931
WASPLUM-5-033-001GL	MARR212	-32.599	-14.515	50.52	1.92	10.32	7.12	15.18	10.47	2.88	0.315	0.2	0.215	pyroxenite	0.422347
WASPLUM-5-032-001GL	MARR212	-32.534	-14.5	50.98	2.02	10.86	6.58	14.6	10.16	2.87	0.326	0.21	0.222	pyroxenite	0.335829
WASPLUM-5-032-002GL	MARR212	-32.534	-14.5	50.75	1.38	9.93	7.49	14.76	11.66	2.7	0.137	0.17	0.116	pyroxenite	0.153515
WASPLUM-5-031-001GL	MARR211	-32.404	-14.295	50.62	2.26	10.6	6.3	14.95	9.83	3.55	0.336	0.22	0.279	pyroxenite	0.423902
WASPLUM-5-062-001GL	MARR210	-32.074	-13.304	50.88	2.03	10.83	7.2	14.71	10.21	3.01	0.201	0.19	0.222	pyroxenite	0.395314
WASPLUM-5-063-001GL	MARR210	-31.986	-13.323	50.53	1.79	10.02	7.37	15.13	10.72	2.89	0.188	0.19	0.196	pyroxenite	0.400123
WASPLUM-5-064-001GL	MARR210	-31.911	-13.327	51.02	2.32	11.92	6.14	14.04	9.4	3.32	0.293	0.24	0.25	pyroxenite	0.339785
WASPLUM-5-066-001GL	MARR210	-31.788	-13.377	50.5	0.99	8.24	9	15.53	12.25	2.38	0.1	0.19	0.1	peridotite	0.247414
WASPLUM-5-067-001GL	MARR210	-31.673	-13.391	50.85	2.23	12.09	6.38	14.05	9.82	3.15	0.212	0.22	0.205	pyroxenite	0.322248
WASPLUM-5-068-001GL	MARR210	-31.582	-13.43	50.23	1.19	8.37	8.68	16.36	11.65	2.64	0.102	0.13	0.118	peridotite	0.524075
WASPLUM-5-068-003GL	MARR210	-31.582	-13.43	50.06	1.06	7.99	8.98	16.55	11.88	2.55	0.092	0.13	0.115	peridotite	0.536269
WASPLUM-5-069-003GL	MARR210	-31.497	-13.455	50.68	1.99	10.39	7.03	14.63	10.57	3.03	0.169	0.21	0.195	pyroxenite	0.325518
WASPLUM-5-069-001GL	MARR210	-31.497	-13.455	50.69	1.55	9.69	7.74	15.06	11.46	2.59	0.178	0.2	0.163	pyroxenite	0.274892
WASPLUM-5-070-002GL	MARR210	-31.4	-13.452	50.75	1.42	8.98	7.82	15.08	11.71	2.73	0.14	0.18	0.12	peridotite	0.212737
WASPLUM-5-070-004GL	MARR210	-31.4	-13.452	50.64	1.25	8.59	8.28	15.7	11.71	2.7	0.122	0.16	0.128	peridotite	0.346218
WASPLUM-5-070-001GL	MARR210	-31.4	-13.452	50.6	1.67	9.63	7.48	15.01	11.3	2.95	0.138	0.19	0.157	pyroxenite	0.277374
WASPLUM-5-071-001GL	MARR209	-31.328	-13.441	50.75	1.4	9.18	8.01	15.27	11.54	2.64	0.143	0.18	0.143	pyroxenite	0.293848
END0063-024-005GL	MARR208	-30.98	-13.46	50.41	1.3	8.6	8.24	15.62	12.4	2.73	0.06	0.17	0.35	peridotite	0.24777
END0063-022-005GL	MARR207	-30.5	-13.77	50.27	1.4	9.06	7.48	14.69	12.45	2.57	0.08	0.19	0.4	peridotite	0.0424076
END0063-017-005GL	MARR204	-28.54	-12.54	50.45	1.47	9	7.55	15.19	11.65	2.86	0.12	0.18	0.5	pyroxenite	0.249553
END0063-016-006GL	MARR203	-28.01	-13.2	49.64	1.23	8.13	8.4	15.95	12.34	2.6	0.06	0.15	0.5	peridotite	0.360912
CON2802-027-001WR	MARR201	-26.4933	-13.755	50.39	1.43	9.35	8.84	15.24	11.42	2.43	0.06	0.17	0.12	peridotite	0.390238
CON2802-027-003WR	MARR201	-26.4933	-13.755	50.68	1.43	9.45	8.92	15.39	11.4	2.34	0.07	0.16	0.12	peridotite	0.422251
CON2802-027-005GL	MARR201	-26.4933	-13.755	50.93	1.43	9.24	8.12	15.57	11.75	2.48	0.07		0.11	peridotite	0.360314
CON2802-027-003GL	MARR201	-26.4933	-13.755	50.76	1.38	9.39	8.23	15.49	11.72	2.43	0.07		0.11	peridotite	0.357732
CON2802-027GL	MARR201	-26.4933	-13.755	50.84	1.41	9.22	8.17	15.63	11.76	2.43	0.07		0.11	peridotite	0.377562
CON2802-027-001GL	MARR201	-26.4933	-13.755	50.94	1.41	9.14	8.08	15.85	11.79	2.4	0.07		0.12	peridotite	0.413985
CON2802-027-004GL	MARR201	-26.4933	-13.755	50.97	1.41	9.25	8.16	15.43	11.78	2.41	0.08		0.1	peridotite	0.326998
CON2802-027-006GL	MARR201	-26.4933	-13.755	50.78	1.41	9.26	8.2	15.74	11.78	2.44	0.08		0.14	peridotite	0.397315
CON2802-027-002GL	MARR201	-26.4933	-13.755	50.7	1.43	9.07	8.23	15.57	11.79	2.42	0.07		0.12	peridotite	0.367846
CON2802-027-005WR	MARR201	-26.4933	-13.755	50.34	1.4	9.34	8.89	15.25	11.34	2.33	0.07	0.16	0.12	pyroxenite	0.409303
CON2802-026-001GL	MARR201	-26.472	-13.7513	50.7	1.43	9.1	7.61	15.39	11.94	2.63	0.06		0.1	peridotite	0.275588
CON2802-025-001GL	MARR201	-26.4708	-13.7717	50.06	1.41	9.48	8.08	15.74	11.68	2.7	0.06		0.17	peridotite	0.424124
CON2802-025-001WR	MARR201	-26.4708	-13.7717	50.5	1.41	9.1	8.1	16.02	11.54	2.47	0.07	0.16	0.13	pyroxenite	0.498414
CON2802-024-002GL	MARR201	-26.437	-13.7633	51.1	1.54	9.02	7.81	15.58	11.69	2.72	0.06		0.17	peridotite	0.349009
CON2802-024-001WR	MARR201	-26.437	-13.7633	50.63	1.54	9.31	7.85	15.63	11.41	2.55	0.07	0.16	0.13	pyroxenite	0.435994
CON2802-024-001GL	MARR201	-26.437	-13.7633	50.86	1.54	9.54	8	15.49	11.51	2.81	0.07		0.16	pyroxenite	0.367454
CON2802-024GL	MARR201	-26.437	-13.7633	50.98	1.54	9.28	7.9	15.53	11.6	2.76	0.06		0.16	pyroxenite	0.358886
CON2802-023-003GL	MARR201	-26.3323	-13.794	51.01	1.73	9.73	7.38	15.29	11.34	2.71	0.08		0.2	pyroxenite	0.358632
CON2802-023-005GL	MARR201	-26.3323	-13.794	50.74	1.71	9.89	7.54	15.16	11.3	2.78	0.08		0.18	pyroxenite	0.345076
CON2802-023-008WR	MARR201	-26.3323	-13.794	50.56	1.67	9.86	7.55	15.3	11.31	2.6	0.1	0.17	0.14	pyroxenite	0.386316
CON2802-023-007WR	MARR201	-26.3323	-13.794	50.61	1.67	9.86	7.53	15.29	11.32	2.62	0.11	0.17	0.14	pyroxenite	0.375818
CON2802-023-004WR	MARR201	-26.3323	-13.794	50.64	1.69	9.86	7.56	15.31	11.32	2.53	0.12	0.17	0.15	pyroxenite	0.386282
CON2802-023-002GL	MARR201	-26.3323	-13.794	50.76	1.7	9.8	7.29	15.18	11.43	2.71	0.08		0.19	pyroxenite	0.326325
CON2802-023-001GL	MARR201	-26.3323	-13.794	50.62	1.72	9.85	7.37	15.43	11.42	2.78	0.1		0.17	pyroxenite	0.378087
CON2802-023GL	MARR201	-26.3323	-13.794	50.69	1.7	9.86	7.47	15.26	11.4	2.73	0.08		0.18	pyroxenite	0.35374
CON2802-023-006GL	MARR201	-26.3323	-13.794	50.59	1.74	10.17	7.62	15.3	11.38	2.75	0.09		0.22	pyroxenite	0.376927
CON2802-023-004GL	MARR201	-26.3323	-13.794	50.63	1.7	9.91	7.54	15.26	11.46	2.71	0.09		0.16	pyroxenite	0.348014
CON2802-023-007GL	MARR201	-26.3323	-13.794	50.65	1.66	9.8	7.56	15.24	11.46	2.72	0.09		0.18	pyroxenite	0.336672
CON2802-023-008GL	MARR201	-26.3323	-13.794	50.59	1.68	9.88	7.53	15.26	11.48	2.69	0.08		0.15	pyroxenite	0.348218
CON2802-022-004WR	MARR201	-26.2308	-13.8092	51.54	1.46	9.66	7.6	14.94	11.78	2.65	0.08	0.17	0.11	peridotite	0.182419
CON2802-022-006GL	MARR201	-26.2308	-13.8092	51.75	1.26	9.21	7.52	14.97	12.44	2.58	0.07		0.11	peridotite	0.0533392
CON2802-022-009GL	MARR201	-26.2308	-13.8092	51.42	1.75	10.88	6.58	14.2	11.14	2.96	0.09		0.18	pyroxenite	0.119289
CON2802-022-005GL	MARR201	-26.2308	-13.8092	51.62	1.8	11.06	6.62	14.3	11.13	3.02	0.08		0.16	pyroxenite	0.142621
CON2802-022-010GL	MARR201	-26.2308	-13.8092	51.42	1.73	11.02	6.55	14.26	11.16	2.96	0.07		0.15	pyroxenite	0.133823
CON2802-022-007GL	MARR201	-26.2308	-13.8092	51.59	1.78	10.76	6.67	14.32	11.21	2.93	0.07		0.16	pyroxenite	0.142579
CON2802-022-008GL	MARR201	-26.2308	-13.8092	51.51	1.74	10.69	6.68	14.24	11.26	2.89	0.1		0.16	pyroxenite	0.109159
CON2802-022-001GL	MARR201	-26.2308	-13.8092	51.66	1.45	9.83	7	14.52	11.75	2.85	0.08		0.14	pyroxenite	0.0580072
CON2802-022-003GL	MARR201	-26.2308	-13.8092	51.5	1.46	9.92	7.01	14.5	11.78	2.95	0.09		0.17	pyroxenite	0.0404297
CON2802-021-005WR	MARR201	-26.1182	-13.8617	51.13	1.27	8.96	7.83	15.19	11.97	2.64	0.05	0.16	0.1	peridotite	0.202516
CON2802-021-001GL	MARR201	-26.1182	-13.8617	51.4	1.53	9.7	7.5	14.77	12.16	2.63	0.08		0.16	peridotite	0.0949049
CON2802-021-006GL	MARR201	-26.1182	-13.8617	51.61	1.5	9.58	7.61	14.97	12.13	2.6	0.07		0.16	peridotite	0.141255
CON2802-021-009GL	MARR201	-26.1182	-13.8617	51.43	1.31	9.08	7.39	15.01	12.27	2.73	0.06		0.12	peridotite	0.0875264
CON2802-021-005GL	MARR201	-26.1182	-13.8617	51.63	1.27	9.24	7.62	15.14	12.32	2.79	0.08		0.14	peridotite	0.0909282
CON2802-021-004GL	MARR201	-26.1182	-13.8617	50.61	1.09	8.64	8.62	16.16	12.25	2.42	0.05		0.1	peridotite	0.399544
CON2802-021-008GL	MARR201	-26.1182	-13.8617	50.68	1.1	8.54	8.4	16.23	12.34	2.39	0.06		0.11	peridotite	0.391212
CON2802-021-003GL	MARR201	-26.1182	-13.8617	51.31	1.12	8.75	8.55	15.84	12.33	2.44	0.04		0.1	peridotite	0.297905
CON2802-021-002GL	MARR201	-26.1182	-13.8617	50.93	1.14	8.66	8.49	16	12.44	2.41	0.05		0.12	peridotite	0.327472
*SCHTOK-840-001GL	MARR201	-26.06	-13.85	51.41	1.24	8.83	7.95	15.45	12.32	2.63	0.06		0.12	peridotite	0.187806
CON2802-020GL	MARR201	-26.036	-13.8689	50.98	1.39	9.1	8.29	16.06	11.55	2.71	0.08		0.14	peridotite	0.466855
CON2802-020-001GL	MARR201	-26.036	-13.8689	51.12	1.38	9.12	8.06	16.16	11.63	2.7	0.08		0.14	peridotite	0.46409
CON2802-020-003GL	MARR201	-26.036	-13.8689	51.24	1.41	9.07	8.02	16.06	11.48	2.73	0.08		0.12	pyroxenite	0.459554
CON2802-020-002GL	MARR201	-26.036	-13.8689	50.7	1.4	9.26	8.01	16.03	11.54	2.69	0.07		0.15	pyroxenite	0.472909
CON2802-020-004GL	MARR201	-26.036	-13.8689	50.88	1.38	8.98	8.09	16.02	11.58	2.75	0.08		0.14	pyroxenite	0.446291
CON2802-018-005WR	MARR201	-26.02	-13.868	50.9	1.3	8.95	7.85	15.34	11.9	2.72	0.06	0.16	0.11	peridotite	0.246617
CON2802-018-004GL	MARR201	-26.02	-13.868	50.84	1.35	8.92	7.71	15.54	12.18	2.78	0.08		0.11	peridotite	0.235365
CON2802-018-002GL	MARR201	-26.02	-13.868	50.82	1.33	9.01	7.76	15.33	12.2	2.75	0.06		0.12	peridotite	0.195433
CON2802-018-005GL	MARR201	-26.02	-13.868	50.92	1.3	9.14	7.71	15.41	12.25	2.82	0.08		0.12	peridotite	0.18503
CON2802-018-001GL	MARR201	-26.02	-13.868	50.9	1.31	9.08	7.68	15.42	12.32	2.87	0.08		0.12	peridotite	0.170703
CON2802-018GL	MARR201	-26.02	-13.868	50.9	1.31	9.08	7.78	15.42	12.32	2.87	0.08		0.12	peridotite	0.172986
CON2802-018-003GL	MARR201	-26.02	-13.868	51.25	1.34	9.04	7.81	15.36	12.32	2.78	0.08		0.12	peridotite	0.162421
CON2802-019-001WR	MARR201	-26.0142	-13.8437	50.64	1.21	8.71	8	15.27	12.02	2.53	0.05	0.15	0.1	peridotite	0.231684
CON2802-019-002WR	MARR201	-26.0142	-13.8437	50.63	1.2	8.64	8.04	15.34	12.01	2.44	0.08	0.15	0.11	peridotite	0.247116
CON2802-019-008WR	MARR201	-26.0142	-13.8437	50.61	1.19	8.65	8.1	15.31	12.02	2.49	0.06	0.16	0.1	peridotite	0.241545
CON2802-019-004GL	MARR201	-26.0142	-13.8437	51.26	1.21	8.87	8.02	15.38	12.2	2.55	0.06		0.14	peridotite	0.202941
CON2802-019-003GL	MARR201	-26.0142	-13.8437	50.6	1.16	8.92	8.1	15.42	12.18	2.56	0.07		0.12	peridotite	0.227989
CON2802-019-008GL	MARR201	-26.0142	-13.8437	51.13	1.14	8.71	8.07	15.67	12.24	2.61	0.08		0.1	peridotite	0.242441
CON2802-019-006GL	MARR201	-26.0142	-13.8437	51.31	1.18	9.02	8.12	15.51	12.23	2.44	0.07		0.13	peridotite	0.233276
CON2802-019-002GL	MARR201	-26.0142	-13.8437	50.38	1.23	8.82	8.08	15.32	12.25	2.56	0.06		0.14	peridotite	0.211101
CON2802-019-005GL	MARR201	-26.0142	-13.8437	50.78	1.17	8.81	8.15	15.52	12.24	2.58	0.07		0.14	peridotite	0.233623
CON2802-019-007GL	MARR201	-26.0142	-13.8437	51.22	1.19	8.73	8.18	15.52	12.24	2.64	0.07		0.12	peridotite	0.215682
CON2802-019-001GL	MARR201	-26.0142	-13.8437	51.18	1.18	8.8	8.16	15.52	12.25	2.63	0.08		0.11	peridotite	0.212375
CON2802-019-009GL	MARR201	-26.0142	-13.8437	51.21	1.21	8.78	8.13	15.41	12.3	2.57	0.06		0.13	peridotite	0.194248
END0063-012-005GL	MARR201	-26	-13.9	50.57	1.27	8.06	8.16	15.27	12.45	2.73	0.07	0.12	0.27	peridotite	0.137367
CON2802-017-003WR	MARR201	-25.9959	-13.8767	50.49	1.36	9.04	7.46	17.16	11.86	2.69	0.12	0.16	0.11	peridotite	0.630274
CON2802-017-001GL	MARR201	-25.9959	-13.8767	51.1	1.41	9.32	7.15	15.24	11.99	2.84	0.07		0.13	peridotite	0.188538
CON2802-017-003GL	MARR201	-25.9959	-13.8767	51.18	1.37	9.34	7.13	15.31	12.01	2.83	0.08		0.19	peridotite	0.19104
CON2802-017-005GL	MARR201	-25.9959	-13.8767	50.95	1.38	9.46	7.48	15.12	12.02	2.85	0.09		0.12	peridotite	0.15952
CON2802-017-006GL	MARR201	-25.9959	-13.8767	51.24	1.41	9.74	7.42	14.94	12.06	2.77	0.08		0.11	peridotite	0.121975
CON2802-017-007GL	MARR201	-25.9959	-13.8767	50.96	1.38	9.74	7.4	15.12	12.07	2.76	0.07		0.11	peridotite	0.168709
CON2802-017-004GL	MARR201	-25.9959	-13.8767	50.76	1.39	9.82	7.45	14.95	12.08	2.78	0.07		0.11	peridotite	0.135912
CON2802-016-001WR	MARR201	-25.9284	-13.8867	50.7	1.28	8.94	7.85	15.04	11.98	2.57	0.03	0.16	0.1	peridotite	0.195986
CON2802-016-001GL	MARR201	-25.9284	-13.8867	51.7	1.35	9.77	7.58	15.05	12.16	2.6	0.04		0.15	peridotite	0.144084
CON2802-016-002GL	MARR201	-25.9284	-13.8867	51.26	1.38	9.48	7.39	15	12.24	2.64	0.04		0.13	peridotite	0.124543
CON2802-015-004GL	MARR201	-25.8325	-13.902	51.68	1.54	10.13	6.88	14.6	11.95	2.85	0.07		0.17	peridotite	0.0574117
CON2802-015-002GL	MARR201	-25.8325	-13.902	51.63	1.51	10.29	7.14	14.61	11.88	2.76	0.07		0.17	peridotite	0.08551
CON2802-015-005GL	MARR201	-25.8325	-13.902	51.41	1.54	10.2	7.04	14.65	11.7	2.85	0.06		0.15	pyroxenite	0.12377
CON2802-015-006GL	MARR201	-25.8325	-13.902	51.12	1.5	10.34	7.13	14.5	11.68	2.84	0.06		0.13	pyroxenite	0.101536
CON2802-015-001GL	MARR201	-25.8325	-13.902	51.02	1.53	10.29	7.14	14.67	11.8	2.85	0.07		0.14	pyroxenite	0.121334
CON2802-015-003GL	MARR201	-25.8325	-13.902	51.25	1.53	10.35	7.07	14.75	11.86	2.82	0.05		0.17	pyroxenite	0.131613
CON2802-014-001GL	MARR201	-25.775	-13.9134	51.36	1.57	9.77	7.05	14.76	11.76	2.94	0.06		0.12	pyroxenite	0.128724
CON2802-014-002GL	MARR201	-25.775	-13.9134	51.22	1.56	10.06	7.14	14.68	11.74	2.82	0.08		0.15	pyroxenite	0.12888
CON2802-013-009GL	MARR201	-25.7312	-13.9225	50.93	1.59	9.7	7.66	15.47	11.29	2.63	0.08		0.11	pyroxenite	0.404057
CON2802-013-007GL	MARR201	-25.7312	-13.9225	50.61	1.58	9.86	7.76	15.49	11.33	2.58	0.08		0.14	pyroxenite	0.421932
CON2802-013-001WR	MARR201	-25.7312	-13.9225	50.6	1.59	9.72	8.29	15.03	11.2	2.4	0.08	0.17	0.14	pyroxenite	0.376198
CON2802-013-010GL	MARR201	-25.7312	-13.9225	50.78	1.59	9.68	7.64	15.59	11.4	2.63	0.07		0.16	pyroxenite	0.420228
CON2802-013-006WR	MARR201	-25.7312	-13.9225	50.47	1.59	9.76	8.23	15.02	11.23	2.34	0.07	0.17	0.14	pyroxenite	0.381224
CON2802-013-006GL	MARR201	-25.7312	-13.9225	51	1.61	9.79	7.63	15.41	11.42	2.65	0.1		0.14	pyroxenite	0.36533
CON2802-013-004GL	MARR201	-25.7312	-13.9225	51.29	1.59	9.75	7.91	15.59	11.39	2.68	0.09		0.15	pyroxenite	0.401784
CON2802-013-008GL	MARR201	-25.7312	-13.9225	51.2	1.61	9.62	7.7	15.6	11.46	2.67	0.09		0.13	pyroxenite	0.392297
CON2802-013-005GL	MARR201	-25.7312	-13.9225	51.45	1.58	9.57	7.78	15.42	11.47	2.6	0.09		0.16	pyroxenite	0.349196
CON2802-013-007WR	MARR201	-25.7312	-13.9225	51.13	1.59	9.83	8.35	15.25	11.3	2.61	0.07	0.17	0.14	pyroxenite	0.377297
CON2802-013-011GL	MARR201	-25.7312	-13.9225	51.03	1.62	9.71	7.67	15.42	11.51	2.68	0.09		0.12	pyroxenite	0.354434
CON2802-013-001GL	MARR201	-25.7312	-13.9225	50.56	1.53	9.91	7.88	15.2	11.46	2.67	0.08		0.14	pyroxenite	0.333903
CON2802-013-002GL	MARR201	-25.7312	-13.9225	50.72	1.55	9.64	7.89	15.31	11.52	2.64	0.08		0.15	pyroxenite	0.343883
CON2802-013-003GL	MARR201	-25.7312	-13.9225	50.63	1.57	9.62	7.7	14.97	11.62	2.67	0.1		0.13	pyroxenite	0.246587
CON2802-012-033GL	MARR201	-25.7	-13.9109	50.22	1.64	10.1	8.04	15.29	10.97	2.69	0.08		0.13	pyroxenite	0.457056
CON2802-012-031GL	MARR201	-25.7	-13.9109	50.35	1.63	10.08	8.04	15.14	11.02	2.76	0.08		0.17	pyroxenite	0.406061
CON2802-012-002AGL	MARR201	-25.7	-13.9109	50.84	1.65	9.92	8.01	15.43	11.04	2.73	0.09		0.18	pyroxenite	0.443798
CON2802-012-004GL	MARR201	-25.7	-13.9109	50.42	1.7	9.96	8.08	15.26	11.04	2.75	0.11		0.14	pyroxenite	0.424475
CON2802-012-019GL	MARR201	-25.7	-13.9109	50.3	1.66	9.98	8.16	15.18	11.04	2.72	0.1		0.16	pyroxenite	0.415677
CON2802-012-002BGL	MARR201	-25.7	-13.9109	50.59	1.6	9.92	8.09	15.3	11.09	2.65	0.1		0.16	pyroxenite	0.418997
CON2802-012-030GL	MARR201	-25.7	-13.9109	50.27	1.58	9.82	8.07	15.32	11.1	2.63	0.09		0.15	pyroxenite	0.433952
CON2802-012-021GL	MARR201	-25.7	-13.9109	50.66	1.69	9.98	7.97	15.3	11.18	2.71	0.08		0.16	pyroxenite	0.411637
CON2802-012-007GL	MARR201	-25.7	-13.9109	50.64	1.62	9.96	8.05	15.42	11.16	2.7	0.09		0.14	pyroxenite	0.432578
CON2802-012-032GL	MARR201	-25.7	-13.9109	50.39	1.62	9.95	8.25	15.22	11.1	2.74	0.1		0.14	pyroxenite	0.407806
CON2802-012-036GL	MARR201	-25.7	-13.9109	51.03	1.71	10.03	7.57	15.07	11.37	2.71	0.09		0.17	pyroxenite	0.311564
CON2802-012-024GL	MARR201	-25.7	-13.9109	50.82	1.68	9.4	7.61	15.32	11.37	2.63	0.1		0.12	pyroxenite	0.363411
CON2802-012-002GL	MARR201	-25.7	-13.9109	50.82	1.61	9.86	7.96	15.3	11.27	2.7	0.09		0.16	pyroxenite	0.379515
CON2802-012-026GL	MARR201	-25.7	-13.9109	50.83	1.59	9.55	7.85	15.43	11.34	2.69	0.08		0.16	pyroxenite	0.390028
CON2802-012-029GL	MARR201	-25.7	-13.9109	50.37	1.6	9.72	8.22	15.35	11.24	2.72	0.1		0.12	pyroxenite	0.410179
CON2802-012-006GL	MARR201	-25.7	-13.9109	50.88	1.7	9.87	7.66	15.19	11.41	2.72	0.08		0.16	pyroxenite	0.33685
CON2802-012-003GL	MARR201	-25.7	-13.9109	51.61	1.67	9.75	7.78	15.36	11.41	2.3	0.09		0.17	pyroxenite	0.376669
CON2802-012-023GL	MARR201	-25.7	-13.9109	50.82	1.65	9.75	8.02	15.38	11.34	2.72	0.1		0.18	pyroxenite	0.385529
CON2802-012-037GL	MARR201	-25.7	-13.9109	50.68	1.6	9.7	8.06	15.3	11.34	2.75	0.08		0.16	pyroxenite	0.37198
CON2802-012-020GL	MARR201	-25.7	-13.9109	51.01	1.7	9.5	7.8	15.45	11.42	2.72	0.09		0.17	pyroxenite	0.380388
CON2802-012-010GL	MARR201	-25.7	-13.9109	50.42	1.71	10.02	7.51	15.46	11.65	2.6	0.08		0.14	pyroxenite	0.383348
*SCHTOK-838-001-R(4)GL	MARR200	-25.15	-13.72	50.85	1.65	9.75	7.98	15.29	10.93	2.92	0.09		0.16	pyroxenite	0.412084
END0063-009-005WR	MARR199	-24.52	-13.36	49.83	1.05	8.51	7.79	16.53	12.42	2.58	0.09	0.1	0.15	peridotite	0.42934
*SCHTOK-835-001GL	MARR197	-23.32	-13.52	51.52	1.66	9.96	7.24	15.07	11.48	2.75	0.13		0.16	pyroxenite	0.248976
AII0060-009-VG3057GL	MARR195	-21.93	-11.81	51.09	1.26	8.67	8.44	15.73	12.5	2.31	0.06		0.07	peridotite	0.273214
AII0060-009-096GL	MARR195	-21.93	-11.81	50.92	1.14	8.68	8.53	15.76	12.48	2.34	0.04		0.09	peridotite	0.280249
AII0060-009-VG6118GL	MARR195	-21.93	-11.81	50.99	1.08	8.58	8.4	16.09	12.58	2.32	0.05		0.11	peridotite	0.320852
AII0060-009-018GL	MARR195	-21.93	-11.81	49.96	1.15	8.29	8.42	15.98	12.66	2.3	0.06		0.08	peridotite	0.323348
AII0060-009-017GL	MARR195	-21.93	-11.81	50.49	1.87	10.52	7.98	14.84	10.6	2.76	0.11		0.14	pyroxenite	0.422352
AII0060-009-097GL	MARR195	-21.93	-11.81	50.5	1.94	10.49	7.93	14.88	10.73	2.92	0.1		0.16	pyroxenite	0.407005
AII0060-009-011GL	MARR195	-21.93	-11.81	50.74	1.88	10.53	8.06	14.91	10.74	2.83	0.07		0.16	pyroxenite	0.416921
END0061-025-001GL	MARR194	-20.31	-11.71	50.71	1.76	10.03	7.27	14.66	11.06	2.75	0.08	0.2	0.22	pyroxenite	0.283367
ABP0002-026-VG8472GL	MARR193	-19.99	-11.88	50.38	1.63	10.36	7.66	15.08	11.36	2.78	0.09		0.17	pyroxenite	0.329088
END0061-022-001GL	MARR191	-18.38	-12.84	50.97	1.6	8.95	8	14.97	11.88	2.57	0.12	0.15	0.34	peridotite	0.202003
END0061-020-001GL	MARR190	-17.33	-14.18	51.18	1.47	8.56	7.84	15.23	11.71	2.58	0.2	0.13	0.29	peridotite	0.228192
END0061-019-001GL	MARR190	-16.82	-14.32	50.96	1.6	9.14	8.12	15.1	11.3	2.67	0.17	0.14	0.29	pyroxenite	0.301004
END0061-018-001GL	MARR189	-15.46	-13.26	49.9	1.84	8.04	6.48	16.83	10.03	3.75	1.15	0.17	1.84	pyroxenite	0.474982
END0061-017-001GL	MARR189	-14.66	-13.49	50.33	1.44	9.37	7.99	14.94	11.37	2.89	0.11	0.21	0.32	pyroxenite	0.256238
END0061-016-001GL	MARR187	-12.68	-14.66	50.23	1.18	8.65	8.63	16.08	11.31	2.68	0.11	0.18	0.39	pyroxenite	0.51243
END0061-015-001WR	MARR186	-12.03	-14.41	50.2	1.12	8.03	8.79	16.31	11.83	2.79	0.1	0.18	0.34	peridotite	0.467805
END0061-014-001GL	MARR185	-11.05	-13.04	50.74	0.89	8.32	8.98	15.25	12.8	2.04	0.06	0.2	0.29	peridotite	0.12172
END0061-012-001GL	MARR184	-9.93	-13.13	51.19	2.16	10.52	6.3	14.41	10.39	3.12	0.48	0.22	0.51	pyroxenite	0.192945
END0061-011-001AGL	MARR184	-9.62	-13.23	51.21	2.43	10.56	6.14	14.35	10.1	3.04	0.53	0.22	0.51	pyroxenite	0.24354
END0061-008-001AGL	MARR182	-8.01	-13.4	51.22	1.92	10.39	7.88	14.32	10.08	2.58	0.31	0.2	0.41	pyroxenite	0.326362
END0061-007-001GL	MARR182	-7.51	-13.46	51.66	1.72	9.89	7.84	14.38	10.27	2.63	0.27	0.22	0.39	pyroxenite	0.275411
END0061-006-001CGL	MARR180	-6.31	-11.322	51.05	1.09	9.34	8.94	15.74	10.76	2.54	0.1	0.19	0.27	pyroxenite	0.51277
END0061-005-001AGL	MARR179	-5.185	-11.517	51.08	1.34	10.36	8.4	14.67	11.12	2.37	0.12	0.21	0.32	pyroxenite	0.270947
END0061-003-001GL	MARR175	-3.433	-12.225	51.04	1.19	8.81	8.76	15.66	11.9	2.43	0.06	0.18	0.27	peridotite	0.346509
END0061-003-001WR	MARR175	-3.433	-12.225	51.04	1.19	8.81	8.76	15.66	11.9	2.43	0.06	0.18	0.27	peridotite	0.346509
CON2806-001-001GL	MARR174	-2.54	-12.233	50.78	1.14	9.32	8.69	15.27	12.53	2.36	0.04	0.16	0.071	peridotite	0.179783
CON2806-002-002GL	MARR173	-2.178	-12.635	51.23	1.23	8.67	8.79	15.56	12.03	2.53	0.07	0.14	0.15	peridotite	0.288853
CON2806-002-001GL	MARR173	-2.178	-12.635	51.21	1.17	8.5	8.95	15.82	12	2.55	0.07	0.15	0.09	peridotite	0.343585
CON2806-002-003GL	MARR173	-2.178	-12.635	51.35	1.18	8.54	8.91	15.73	12.08	2.57	0.06	0.16	0.14	peridotite	0.308952
CON2806-003-002GL	MARR172	-1.843	-12.955	51.28	1.53	9.34	7.86	15.38	11.18	2.92	0.29	0.16	0.15	pyroxenite	0.297637
CON2806-003-003GL	MARR172	-1.843	-12.955	51.41	1.56	9.6	7.9	15.27	11.17	2.9	0.29	0.17	0.25	pyroxenite	0.281401
CON2806-003-001GL	MARR172	-1.843	-12.955	51.46	1.59	9.5	7.96	15.24	11.18	2.86	0.28	0.18	0.24	pyroxenite	0.282257
CON2806-004-002GL	MARR171	-1.409	-13.007	48.82	1.83	9.76	7.53	15.34	12.02	2.96	0.88	0.15	0.15	peridotite	0.0561292
CON2806-004-003GL	MARR171	-1.409	-13.007	48.62	1.84	9.62	7.4	15.46	12.12	3	0.87	0.18	0.24	peridotite	0.0691014
CON2806-004-001GL	MARR171	-1.409	-13.007	48.8	1.85	9.74	7.46	15.24	12.11	2.95	0.88	0.16	0.14	peridotite	0.0167867
CON2806-012-004GL	MARR171	-1.409	-13.007	51.55	1.56	9.67	8.23	15.01	10.69	2.97	0.2	0.18	0.13	pyroxenite	0.325461
CON2806-012-002GL	MARR171	-1.409	-13.007	51.47	1.51	9.47	8.1	15.15	10.82	3.04	0.2	0.17	0.13	pyroxenite	0.319967
CON2806-012-007GL	MARR171	-1.409	-13.007	51.72	1.55	9.55	8.02	15.13	10.85	3.01	0.21	0.18	0.13	pyroxenite	0.306212
CON2806-012-005GL	MARR171	-1.409	-13.007	51.72	1.54	9.61	8.08	15.18	10.9	3	0.19	0.18	0.13	pyroxenite	0.317286
CON2806-012-003GL	MARR171	-1.409	-13.007	51.13	1.5	9.23	8.09	15.52	10.99	3.12	0.18	0.17	0.13	pyroxenite	0.378996
CON2806-012-001GL	MARR171	-1.409	-13.007	50.76	1.52	9.15	8.04	15.63	11.13	3.13	0.17	0.17	0.14	pyroxenite	0.396722
CON2806-012-006GL	MARR171	-1.409	-13.007	51.26	1.52	9.31	8.07	15.53	11.19	3.08	0.18	0.17	0.13	pyroxenite	0.352323
CON2806-013-002GL	MARR170	-1.365	-15.919	51.63	1.45	9.6	8.13	15.15	11.18	2.91	0.16	0.17	0.13	pyroxenite	0.279072
CON2806-013-003WR	MARR170	-1.365	-15.919	50.81	1.3	9.47	8.33	15.48	11.17	2.81	0.15	0.13	0.19	pyroxenite	0.377378
CON2806-013-004GL	MARR170	-1.365	-15.919	51.52	1.43	9.45	8.34	15.34	11.2	2.86	0.15	0.17	0.12	pyroxenite	0.328606
CON2806-013-003GL	MARR170	-1.365	-15.919	51.52	1.43	9.4	8.38	15.18	11.22	2.84	0.15	0.17	0.13	pyroxenite	0.293533
CON2806-011-003GL	MARR171	-1.162	-13.068	50.76	1.1	8.39	9.2	15.5	11.96	2.51	0.12	0.17	0.08	peridotite	0.280176
CON2806-011-001GL	MARR171	-1.162	-13.068	50.51	1.09	8.29	9.06	15.73	12.04	2.55	0.11	0.15	0.08	peridotite	0.320241
CON2806-011-006GL	MARR171	-1.162	-13.068	51.13	1.1	8.53	9.13	15.7	12.03	2.49	0.12	0.15	0.08	peridotite	0.302411
CON2806-011-004GL	MARR171	-1.162	-13.068	51.11	1.09	8.44	9.17	15.61	12.02	2.51	0.11	0.17	0.38	peridotite	0.284997
CON2806-005-004GL	MARR171	-1.162	-13.068	51.51	1.67	9.96	7.53	14.75	11.26	2.92	0.21	0.18	0.19	pyroxenite	0.184489
CON2806-005-001GL	MARR171	-1.162	-13.068	51.47	1.65	9.77	7.51	15.14	11.28	2.95	0.2	0.17	0.15	pyroxenite	0.26099
CON2806-005-003GL	MARR171	-1.162	-13.068	51.53	1.65	9.87	7.57	14.87	11.28	2.91	0.21	0.19	0.34	pyroxenite	0.205094
CON2806-005-002GL	MARR171	-1.162	-13.068	51.43	1.64	9.92	7.56	14.86	11.31	2.94	0.21	0.18	0.14	pyroxenite	0.197287
GIL7309-094GL	MARR167	-1.12	-24.58	50.87	1.62	9.62	7.15	15.46	11.16	2.83	0.13		0.15	pyroxenite	0.380858
GIL7309-094-VG6193GL	MARR167	-1.12	-24.58	50.91	1.5	9.26	7.63	15.92	11.12	2.87	0.18		0.14	pyroxenite	0.456637
GIL7309-094-VG3629GL	MARR167	-1.12	-24.58	51.11	1.62	9.79	7.25	15.3	11.24	2.94	0.11		0.13	pyroxenite	0.329161
GIL7309-094-VG3628GL	MARR167	-1.12	-24.58	51.14	1.63	9.6	7.37	15.23	11.25	2.88	0.12		0.14	pyroxenite	0.315664
CON2806-014-004GL	MARR170	-1.062	-15.976	51.74	1.94	10.82	6.93	14.36	10.6	3.21	0.23	0.2	0.17	pyroxenite	0.192734
CON2806-014-003GL	MARR170	-1.062	-15.976	51.92	1.94	10.84	6.91	14.41	10.64	3.13	0.23	0.18	0.17	pyroxenite	0.199187
CON2806-014-002GL	MARR170	-1.062	-15.976	51.12	1.96	10.6	6.85	14.45	10.8	3.16	0.22	0.18	0.16	pyroxenite	0.204621
CON2806-014-007GL	MARR170	-1.062	-15.976	51.63	1.61	9.78	7.45	14.97	11.04	3.07	0.19	0.18	0.15	pyroxenite	0.242946
CON2806-014-008GL	MARR170	-1.062	-15.976	51.58	1.54	9.66	8.01	15.03	10.96	3	0.21	0.18	0.14	pyroxenite	0.273788
CON2806-006-001GL	MARR171	-1.051	-13.112	51.57	1.54	9.56	7.49	14.66	10.82	3.23	0.16	0.18	0.14	pyroxenite	0.196338
CON2806-010-005GL	MARR171	-1.051	-13.112	51.56	1.65	9.69	7.67	14.8	10.98	3.02	0.18	0.17	0.08	pyroxenite	0.23452
CON2806-010-009GL	MARR171	-1.051	-13.112	51.5	1.65	9.77	7.87	14.71	10.92	2.97	0.16	0.18	0.09	pyroxenite	0.243289
CON2806-006-002GL	MARR171	-1.051	-13.112	51.25	1.49	9.7	7.79	14.68	10.95	2.97	0.13	0.19	0.13	pyroxenite	0.227861
CON2806-010-004GL	MARR171	-1.051	-13.112	51.55	1.66	9.71	7.86	14.63	10.96	3.02	0.16	0.17	0.13	pyroxenite	0.213515
CON2806-006-003GL	MARR171	-1.051	-13.112	51.33	1.46	9.77	7.75	14.83	11.01	2.98	0.13	0.15	0.11	pyroxenite	0.243258
CON2806-010-006GL	MARR171	-1.051	-13.112	51.47	1.62	9.4	7.83	15.1	10.99	3.05	0.17	0.17	0.14	pyroxenite	0.296371
CON2806-010-006WR	MARR171	-1.051	-13.112	50.74	1.66	9.6	7.95	15.28	11.06	3.06	0.18	0.17	0.18	pyroxenite	0.355751
CON2806-019-001GL	MARR167	-1.013	-24.604	51.41	1.68	9.83	7.56	15.04	11.19	3.01	0.13	0.18	0.12	pyroxenite	0.277017
CON2806-021-001GL	MARR167	-0.892	-24.578	50.82	1.47	9.63	8.31	15.4	11.12	2.81	0.11	0.18	0.11	pyroxenite	0.401347
CON2806-009-004GL	MARR170	-0.742	-16.077	52.06	1.92	10.54	6.51	13.93	10.6	3.17	0.24	0.19	0.18	pyroxenite	0.0798314
CON2806-009-003GL	MARR170	-0.742	-16.077	51.94	1.97	10.59	6.48	13.93	10.66	3.22	0.24	0.21	0.18	pyroxenite	0.0741708
CON2806-022-001GL	MARR170	-0.742	-16.077	51.28	2.01	10.89	6.67	13.99	11	3.29	0.16	0.21	0.15	pyroxenite	0.0782886
CON2806-022-004GL	MARR170	-0.742	-16.077	52.04	1.73	9.9	7.18	14.74	10.94	3.25	0.16	0.19	0.13	pyroxenite	0.198486
CON2806-022-002GL	MARR170	-0.742	-16.077	50.95	1.87	9.92	7.2	14.35	11.32	2.96	0.14	0.2	0.14	pyroxenite	0.138748
GIL7309-075-VG3627GL	MARR169	-0.558	-16.022	51.16	1.52	9.05	7.64	15.79	11.1	2.83	0.16		0.15	pyroxenite	0.431777
GIL7309-075-VG6192GL	MARR169	-0.558	-16.022	50.91	1.5	9.26	7.63	15.92	11.12	2.87	0.18		0.14	pyroxenite	0.456637
CON2806-023-002GL	MARR169	-0.405	-16.089	52.17	1.42	9.39	7.84	14.6	11.75	2.86	0.11	0.17	0.1	peridotite	0.0611836
CON2806-008-002GL	MARR169	-0.405	-16.089	51.88	1.8	9.84	6.98	14.31	11.09	3.05	0.23	0.19	0.15	pyroxenite	0.0900094
CON2806-008-001WR	MARR169	-0.405	-16.089	50.59	1.57	9.48	8	15.64	10.79	3.12	0.28	0.17	0.22	pyroxenite	0.433531
CON2806-008-001GL	MARR169	-0.405	-16.089	51.12	1.57	9.32	7.87	15.27	10.83	3.2	0.27	0.18	0.21	pyroxenite	0.319158
CON2806-023-001GL	MARR169	-0.405	-16.089	51.6	1.53	9.25	8.07	15.28	11.09	3.09	0.13	0.17	0.14	pyroxenite	0.317224
CON2806-024-001GL	MARR167	-0.333	-24.755	52.31	1.84	10.09	6.84	14.61	10.82	3.45	0.22	0.19	0.13	pyroxenite	0.151401
CON2806-024-004GL	MARR167	-0.333	-24.755	51.56	1.49	9.32	7.35	14.62	11.54	3.37	0.13	0.19	0.12	pyroxenite	0.0507438
CON2806-016-005GL	MARR167	-0.151	-24.813	51.69	1.14	10.72	7.71	15.71	9.61	3.04	0.11	0.18	0.06	pyroxenite	0.593813
CON2806-016-001GL	MARR167	-0.151	-24.813	51.47	1.18	10.39	7.53	15.96	9.69	3.04	0.05	0.17	0.06	pyroxenite	0.648928
CON2806-016-001WR	MARR167	-0.151	-24.813	50.87	1.16	10.64	7.71	16.43	9.7	2.98	0.04	0.18	0	pyroxenite	0.776555
CON2806-025-001GL	MARR167	-0.151	-24.813	51.4	2.03	10.25	6.67	14.04	10.71	3.25	0.18	0.19	0.19	pyroxenite	0.126389
CON2806-025-002GL	MARR167	-0.151	-24.813	51.11	1.98	10.06	6.79	14.2	10.7	3.21	0.17	0.19	0.19	pyroxenite	0.172039
CON2806-025-003GL	MARR167	-0.151	-24.813	51.53	1.75	9.73	7.32	14.5	10.86	3.13	0.15	0.18	0.15	pyroxenite	0.19312
CON2806-016-008GL	MARR167	-0.151	-24.813	51.92	1.56	9.05	8.17	15.12	10.72	3.21	0.29	0.15	0.17	pyroxenite	0.272508
CON2806-016-010WR	MARR167	-0.151	-24.813	50.81	1.59	8.84	8.13	15.79	10.81	3.12	0.3	0.16	0.27	pyroxenite	0.443376
CON2806-016-004GL	MARR167	-0.151	-24.813	49.32	0.9	10.69	9.21	16.31	10.62	2.79	0.09	0.2	0.07	pyroxenite	0.731578
CON2806-016-006GL	MARR167	-0.151	-24.813	49.42	0.91	10.66	9.05	16.33	10.69	2.77	0.09	0.19	0.07	pyroxenite	0.716274
CON2806-016-010GL	MARR167	-0.151	-24.813	51.12	1.58	8.94	8.04	15.26	11	3.22	0.28	0.17	0.16	pyroxenite	0.285315
CON2806-016-002GL	MARR167	-0.151	-24.813	51.35	1.43	8.92	8.81	15.14	10.97	3.06	0.28	0.16	0.16	pyroxenite	0.272396
CON2806-007-004GL	MARR168	-0.136	-16.429	50.24	2.03	8.79	6.66	15.56	11.19	3.38	1.01	0.14	0.14	pyroxenite	0.117415
CON2806-007-001GL	MARR168	-0.136	-16.429	50.25	2.03	8.7	6.71	15.88	11.21	3.41	0.98	0.14	0.34	pyroxenite	0.192693
CON2806-007-003GL	MARR168	-0.136	-16.429	50.17	2	8.75	6.78	15.64	11.24	3.38	0.97	0.14	0.13	pyroxenite	0.140709
CON2806-018-002GL	MARR168	-0.044	-16.467	52.22	1.58	7.54	6.99	15.83	9.67	3.75	0.52	0.15	0.26	pyroxenite	0.400239
CON2806-018-003GL	MARR168	-0.044	-16.467	52.45	1.57	7.7	7.12	15.98	9.68	3.88	0.53	0.14	0.24	pyroxenite	0.412217
CON2806-018-001GL	MARR168	-0.044	-16.467	52.3	1.54	7.52	7.04	15.9	9.76	3.73	0.52	0.15	0.25	pyroxenite	0.397181
CON2806-018-001WR	MARR168	-0.044	-16.467	52.15	1.57	7.73	7.22	16.81	9.92	3.37	0.55	0.14	0.4	pyroxenite	0.581933
CON2806-026-006GL	MARR167	0.037	-24.872	51.43	1.95	10.18	6.93	14.56	10.51	3.3	0.21	0.18	0.17	pyroxenite	0.248607
CON2806-026-001GL	MARR167	0.037	-24.872	52.08	1.89	10.23	6.97	14.86	10.52	3.28	0.2	0.19	0.18	pyroxenite	0.288841
CON2806-027-004GL	MARR167	0.183	-24.909	52.17	1.87	10.02	6.85	14.63	10.88	3.2	0.16	0.19	0.16	pyroxenite	0.196201
CON2806-027-007GL	MARR167	0.183	-24.909	52.17	1.87	10.05	6.92	14.74	10.86	3.2	0.16	0.18	0.16	pyroxenite	0.223812
CON2806-028-001AGL	MARR167	0.365	-24.973	51.72	1.55	9.46	7.58	15.14	11.18	3.12	0.13	0.17	0.11	pyroxenite	0.260077
CON2806-029-002GL	MARR167	0.481	-25.028	52.09	1.67	9.49	7.37	15.1	11.05	3.14	0.14	0.18	0.13	pyroxenite	0.264236
CON2806-029-003GL	MARR167	0.481	-25.028	52.17	1.66	9.35	7.33	15.16	11.08	3.11	0.16	0.18	0.14	pyroxenite	0.262554
CON2806-029-001GL	MARR167	0.481	-25.028	51.88	1.67	9.53	7.42	15.16	11.1	3.18	0.15	0.17	0.13	pyroxenite	0.270698
NAUSTPL-001-011GL	MARR166	0.6142	-25.4533	48.13	0.82	9.14	9.04	17.14	11.37	2.84	0.05	0.16	0.06	peridotite	0.827802
NAUSTPL-001-001GL	MARR166	0.6142	-25.4533	50.95	1.65	9.92	7.01	14.7	10.1	3.8	0.11	0.24	0.17	pyroxenite	0.307157
NAUSTPL-001-002GL	MARR166	0.6142	-25.4533	50.48	1.53	9.59	7.66	14.94	10.14	3.59	0.19	0.23	0.17	pyroxenite	0.362517
NAUSTPL-001-001WR	MARR166	0.6142	-25.4533	50.27	1.59	9.814	7.04	15.2	10.39	3.79	0.25	0.18	0.32	pyroxenite	0.343714
NAUSTPL-001-006GL	MARR166	0.6142	-25.4533	50.8	1.39	9.5	7.38	15.16	10.79	3.55	0.05	0.18	0.1	pyroxenite	0.318605
NAUSTPL-001-007GL	MARR166	0.6142	-25.4533	50.05	1.2	8.6	8.14	16.34	10.64	3.21	0.06	0.18	0.08	pyroxenite	0.634976
NAUSTPL-001-009GL	MARR166	0.6142	-25.4533	50.1	1.2	8.52	8.17	16.44	10.72	3.25	0.06	0.18	0.1	pyroxenite	0.639305
NAUSTPL-001-006WR	MARR166	0.6142	-25.4533	50.13	1.24	8.874	7.62	16.11	10.97	3.52	0.25	0.14	0.28	pyroxenite	0.444822
CON2806-031-001GL	MARR166	0.654	-25.455	52.26	1.91	10.38	6.52	15.08	9.82	3.96	0.16	0.2	0.191	pyroxenite	0.377939
CON2806-031-001WR	MARR166	0.654	-25.455	51.41	1.91	10.21	6.61	15.44	10.04	3.51	0.17	0.2	0.31	pyroxenite	0.480914
CON2806-031-002GL	MARR166	0.654	-25.455	51.6	1.88	9.83	6.56	14.91	10.14	3.89	0.15	0.21	0.2	pyroxenite	0.316679
CON2806-031-003GL	MARR166	0.654	-25.455	51.65	1.91	10.14	6.52	14.83	10.17	3.97	0.17	0.21	0.22	pyroxenite	0.286793
CON2806-030-001GL	MARR166	0.669	-25.459	50.37	1.59	10.22	7.08	14.93	11.19	3.41	0.08	0.22	0.16	pyroxenite	0.2476
NAUSTPL-006-014GL	MARR166	0.6782	-25.4285	49.68	1.25	9.31	8.25	16.26	11.19	2.89	0.05	0.12	0.13	pyroxenite	0.600707
NAUSTPL-002-005GL	MARR166	0.6888	-25.4698	47.4	0.72	9.52	9.4	17.46	11.32	2.66	0.02	0.14	0.03	peridotite	0.976642
NAUSTPL-002-001GL	MARR166	0.6888	-25.4698	50.69	1.62	9.8	7.57	15.01	10.17	3.67	0.19	0.13	0.18	pyroxenite	0.367986
NAUSTPL-002-004WR	MARR166	0.6888	-25.4698	49.86	1.5	9.887	7.7	15.28	10.27	3.59	0.33	0.18	0.36	pyroxenite	0.398212
NAUSTPL-005-014GL	MARR166	0.7833	-25.4917	47.39	0.75	9.37	9.4	17.36	11.32	2.66	0.02	0.21	0.02	peridotite	0.956617
CON2806-032-001GL	MARR165	0.821	-26.352	51.63	1.77	10.11	6.9	15.45	10.31	3.54	0.15	0.18	0.16	pyroxenite	0.432044
CON2806-035-004GL	MARR165	0.821	-26.35	51.16	1.56	9.66	7.98	14.74	11.33	2.68	0.3	0.17	0.15	pyroxenite	0.170462
CON2806-035-002GL	MARR165	0.821	-26.35	51.98	1.52	9.69	7.91	14.79	11.4	2.58	0.31	0.17	0.15	pyroxenite	0.147873
CON2806-035-008GL	MARR165	0.821	-26.35	51.41	1.51	9.69	7.95	14.9	11.45	2.33	0.3	0.18	0.14	pyroxenite	0.207317
NAUSTPL-007-001WR	MARR164	0.959	-27.6877	50.12	1.65	9.142	6.86	16.1	10.67	3.31	0.56	0.16	0.24	pyroxenite	0.437742
CON2806-036-001GL	MARR164	0.986	-27.691	52.15	1.39	9.37	7.86	14.94	11.69	2.44	0.27	0.17	0.13	peridotite	0.135895
CON2806-036-003GL	MARR164	0.986	-27.691	51.36	1.44	9.4	7.94	14.75	11.85	2.53	0.28	0.17	0.12	peridotite	0.0857849
CON2806-033-001GL	MARR164	0.986	-27.691	52.18	1.95	9.72	6.07	15.73	9.75	3.74	0.66	0.15	0.271	pyroxenite	0.377527
CON2806-036-002GL	MARR164	0.986	-27.691	51.25	1.45	9.4	7.8	14.45	11.39	2.54	0.29	0.17	0.15	pyroxenite	0.092699
CON2806-034-001GL	MARR164	1.023	-27.702	50.59	1.81	9.99	6.54	15.86	10.39	3.58	0.66	0.2	0.24	pyroxenite	0.381118
CON2806-034-002GL	MARR164	1.023	-27.702	49.87	1.85	9.75	6.41	15.7	10.58	3.5	0.64	0.19	0.24	pyroxenite	0.353606
CON2806-037-001GL	MARR163	1.096	-30.437	50.33	1.41	9.49	8.28	15.54	11.77	2.64	0.36	0.15	0.15	peridotite	0.273939
CON2806-037-002GL	MARR163	1.096	-30.437	49.36	1.43	9.51	8.54	15.31	11.97	2.61	0.35	0.18	0.13	peridotite	0.236704
CON2806-039-001GL	MARR162	1.506	-30.667	51.64	1.64	8.96	7.56	15.33	11.83	2.62	0.54	0.16	0.19	peridotite	0.127598
CON2806-040-003GL	MARR161	1.704	-30.64	51.05	1.84	8.65	7.49	15.39	11.2	2.88	0.88	0.15	0.26	pyroxenite	0.143326
CON2806-040-009GL	MARR161	1.704	-30.64	50.32	1.86	8.74	7.58	15.34	11.21	2.99	0.85	0.17	0.26	pyroxenite	0.155454
CON2806-041-002GL	MARR161	1.93	-30.639	51.81	1.78	9.85	6.5	14.22	10.75	2.7	0.54	0.19	0.21	pyroxenite	0.0577365
CON2806-041-004GL	MARR161	1.93	-30.639	51.99	1.71	9.84	6.55	14.38	10.77	2.75	0.55	0.18	0.21	pyroxenite	0.0674889
CON2806-041-003GL	MARR161	1.93	-30.639	52.06	1.76	9.81	6.57	14.34	10.77	2.76	0.55	0.18	0.2	pyroxenite	0.0624316
CON2806-042-007GL	MARR161	2.176	-30.676	52.11	1.6	9.04	8.16	14.79	10.87	2.72	0.48	0.15	0.18	pyroxenite	0.167676
CON2806-043-005GL	MARR161	2.385	-30.768	51.41	1.37	8.61	7.52	14.5	12.08	2.53	0.35	0.16	0.15	peridotite	-0.0571476
CON2806-046-001GL	MARR159	2.811	-31.286	51.16	1.21	9.11	8.02	14.36	12.07	2.27	0.1	0.18	0.1	peridotite	0.0247378
CON2806-046-003GL	MARR159	2.811	-31.286	51.4	1.13	8.92	8.41	14.84	12.02	2.31	0.1	0.17	0.08	peridotite	0.123629
CON2806-046-002GL	MARR159	2.811	-31.286	51.46	1.14	8.88	8.32	14.65	12.21	2.27	0.1	0.17	0.09	peridotite	0.052241
CON2806-044-001GL	MARR159	2.867	-31.268	50.57	1.18	9.83	8.62	15.81	11.51	2.37	0.1	0.17	0.08	peridotite	0.457963
CON2806-045-004GL	MARR159	2.87	-31.345	51.35	1.55	9.18	7.78	14.91	11.25	2.74	0.26	0.18	0.14	pyroxenite	0.209186
CON2806-047-001GL	MARR159	3.132	-31.364	51.67	1.84	11.38	7.16	14.24	10.84	2.77	0.15	0.2	0.13	pyroxenite	0.199941
CON2806-048-009GL	MARR157	3.458	-31.49	51.33	1.33	9.45	8.63	15.15	11.59	2.59	0.16	0.16	0.11	peridotite	0.250753
CON2806-049-001GL	MARR156	3.701	-31.513	51.61	1.26	9.56	7.6	14.16	11.75	2.62	0.06	0.19	0.09	peridotite	-0.00125879
CON2806-049-002GL	MARR156	3.701	-31.513	51.59	1.28	9.56	7.63	14.22	11.81	2.63	0.06	0.19	0.09	peridotite	0.00435931
CON2806-049-003GL	MARR156	3.701	-31.513	51.79	1.29	9.7	7.71	14.43	11.82	2.69	0.07	0.18	0.09	peridotite	0.0383199
CON2806-050-001GL	MARR156	3.908	-31.516	51.55	1.44	9.84	8.26	15.08	11.09	2.65	0.12	0.2	0.1	pyroxenite	0.322032
CON2806-051-001GL	MARR156	3.919	-31.548	49.15	0.88	8.7	9.1	16.52	11.59	2.5	0.06	0.16	0.06	peridotite	0.624589
CON2806-054-001GL	MARR156	3.934	-31.556	51.77	1.45	10.31	7.58	14.38	11.9	2.6	0.1	0.18	0.1	peridotite	0.0393783
CON2806-053-006GL	MARR156	3.967	-31.55	51.42	1.66	10.69	7.09	13.93	11.3	2.67	0.14	0.19	0.13	pyroxenite	0.0494974
CON2806-053-004GL	MARR156	3.967	-31.55	51.41	1.62	10.28	7.26	14	11.33	2.64	0.13	0.21	0.13	pyroxenite	0.0606914
CON2806-059-007GL	MARR155	4.195	-32.578	51.09	1.57	9.84	7.75	14.71	11.02	2.81	0.12	0.17	0.12	pyroxenite	0.256884
CON2806-059-001GL	MARR155	4.195	-32.578	50.92	1.54	9.77	8.31	14.26	10.94	2.72	0.11	0.17	0.12	pyroxenite	0.197925
CON2806-058-001GL	MARR155	4.29	-32.579	51.03	1.39	9.58	8.21	15.34	11.67	2.53	0.1	0.17	0.1	peridotite	0.312009
CON2806-057-002GL	MARR155	4.372	-32.578	50.89	1.5	9.5	8.02	15.11	11.22	2.84	0.13	0.19	0.1	pyroxenite	0.306547
CON2806-057-001GL	MARR155	4.372	-32.578	50.62	1.46	9.39	8.45	14.57	11.1	2.73	0.12	0.19	0.12	pyroxenite	0.23448
CON2806-056-003GL	MARR155	4.613	-32.665	50.79	1.2	9.45	8.59	15.43	12.06	2.6	0.05	0.18	0.08	peridotite	0.272862
CON2806-055-002GL	MARR155	4.907	-32.688	50.55	1.36	9.2	8.29	15.31	11.73	2.87	0.17	0.18	0.1	peridotite	0.250579
CON2806-055-003GL	MARR155	4.907	-32.688	51.16	1.38	9.35	8.16	15.36	11.54	2.81	0.16	0.17	0.11	pyroxenite	0.28213
PIL6903-026-VG3477GL	MARR153	5.92	-33.248	51.45	1.58	9.71	6.96	15.6	10.67	3.05	0.15		0.17	pyroxenite	0.428132
PIL6903-028-VG6194GL	MARR153	6.008	-33.275	51.24	2.09	11.68	5.98	14.38	10.37	3.15	0.16		0.19	pyroxenite	0.277805
PIL6903-028-VG3590GL	MARR153	6.008	-33.275	51.47	1.76	10.89	7.37	14.73	10.02	2.88	0.15		0.17	pyroxenite	0.405057
PIL6903-040-VG3592GL	MARR148	7.82	-38.042	51.22	1.73	10.56	6.86	15.68	11.12	3.09	0.17		0.2	pyroxenite	0.404909
AII0020-058-023GL	MARR144	9.6	-40.65	50.6	1.81	11.86	7.12	14.97	9.37	2.95	0.1		0.14	pyroxenite	0.595649
AII0020-058-005GL	MARR144	9.6	-40.65	51.25	1.89	10.38	6.98	15.2	10.69	2.96	0.11		0.14	pyroxenite	0.41304
AII0020-058-VG240GL	MARR144	9.6	-40.65	51.57	1.87	10.26	7.02	15.35	10.68	2.92	0.12		0.15	pyroxenite	0.430389
AII0020-058-020GL	MARR144	9.6	-40.65	51.29	1.82	10.32	6.88	15.02	10.77	2.99	0.12		0.14	pyroxenite	0.347671
AII0020-058-015GL	MARR144	9.6	-40.65	51.31	1.78	10.45	7.06	15.36	10.74	3	0.11		0.11	pyroxenite	0.424675
AII0020-058-021GL	MARR144	9.6	-40.65	51.01	1.82	10.38	7.05	15.38	10.75	2.93	0.12		0.14	pyroxenite	0.44335
AII0020-058-026GL	MARR144	9.6	-40.65	51.32	1.84	10.41	7.07	15.35	10.75	2.88	0.13		0.15	pyroxenite	0.43012
AII0020-058-027-VG212GL	MARR144	9.6	-40.65	50.61	1.88	10.12	6.98	15.31	10.78	3.01	0.11		0.16	pyroxenite	0.436678
AII0020-058-012GL	MARR144	9.6	-40.65	50.7	1.78	10.32	7.05	15.19	10.76	2.95	0.12		0.14	pyroxenite	0.407833
AII0020-058-025GL	MARR144	9.6	-40.65	51.63	1.79	10.55	6.96	15.23	10.79	2.94	0.11		0.17	pyroxenite	0.384788
AII0020-058-019GL	MARR144	9.6	-40.65	50.33	1.82	10.08	6.92	15.12	10.81	3.01	0.11		0.14	pyroxenite	0.394631
AII0020-058-027-VG241GL	MARR144	9.6	-40.65	51.44	1.84	10.51	6.92	15.3	10.81	2.95	0.12		0.18	pyroxenite	0.402478
AII0020-058-007GL	MARR144	9.6	-40.65	50.83	1.83	10.4	7.02	15.22	10.79	2.98	0.1		0.17	pyroxenite	0.414161
AII0020-058-004GL	MARR144	9.6	-40.65	51.57	1.8	10.47	7.1	15.19	10.77	2.86	0.11		0.13	pyroxenite	0.391447
AII0020-058-009GL	MARR144	9.6	-40.65	51.17	1.85	10.31	7.04	15.36	10.79	2.93	0.11		0.13	pyroxenite	0.432523
AII0020-058-003GL	MARR144	9.6	-40.65	50.84	1.84	10.51	7.06	15.24	10.79	2.91	0.12		0.14	pyroxenite	0.421298
AII0020-058-002GL	MARR144	9.6	-40.65	51.47	1.85	10.4	7	15.11	10.81	2.92	0.11		0.14	pyroxenite	0.370033
AII0020-058-029GL	MARR144	9.6	-40.65	50.88	1.9	10.41	6.94	15.64	10.84	2.97	0.13		0.14	pyroxenite	0.487488
AII0020-058-024GL	MARR144	9.6	-40.65	51.83	1.82	10.24	7.11	15.33	10.79	2.89	0.13		0.15	pyroxenite	0.398529
AII0020-058-016GL	MARR144	9.6	-40.65	50.9	1.8	10.31	7.04	15.32	10.82	2.96	0.11		0.14	pyroxenite	0.422404
AII0020-058-013GL	MARR144	9.6	-40.65	51.6	1.85	10.39	7.01	15.29	10.83	2.97	0.11		0.17	pyroxenite	0.395016
AII0020-058-014GL	MARR144	9.6	-40.65	51.66	1.91	10.41	7.08	15.23	10.81	3	0.12		0.13	pyroxenite	0.386876
AII0020-058-010GL	MARR144	9.6	-40.65	51.46	1.87	10.53	7.03	15.26	10.85	2.94	0.12		0.16	pyroxenite	0.395102
AII0020-058-018GL	MARR144	9.6	-40.65	50.77	1.8	10.18	7.1	15.07	10.84	2.96	0.11		0.14	pyroxenite	0.372372
AII0020-058-VG248GL	MARR144	9.6	-40.65	51.08	1.81	10.41	6.97	15.17	10.88	2.95	0.1		0.14	pyroxenite	0.381112
AII0020-058-022GL	MARR144	9.6	-40.65	50.82	1.87	10.51	6.97	15.37	10.89	2.94	0.12		0.16	pyroxenite	0.432543
AII0020-058-028GL	MARR144	9.6	-40.65	51.02	1.9	10.28	7.03	15.48	10.89	3	0.12		0.16	pyroxenite	0.444231
AII0020-058-001GL	MARR144	9.6	-40.65	50.89	1.85	10.3	7.02	15.37	10.9	2.81	0.12		0.14	pyroxenite	0.434571
AII0020-058-027WR	MARR144	9.6	-40.65	50.07	1.48	8.957	6.58	17.67	11.25	2.79	0.12	0.15	0.08	pyroxenite	0.798699
CHR0078-008-013WR	MARR142	10.617	-40.83	49.7	2.19	11.59	7.12	14.65	10.27	3.29	0.21	0.2	0.23	pyroxenite	0.41876
CHR0078-008-046WR	MARR142	10.617	-40.83	50.31	2.22	11.71	6.79	14.77	10.4	3.58	0.38	0.2	0.22	pyroxenite	0.318919
CHR0078-008-020WR	MARR142	10.617	-40.83	50.18	2.2	11.53	7.15	14.73	10.34	3.4	0.21	0.2	0.22	pyroxenite	0.398881
CHR0078-008-027WR	MARR142	10.617	-40.83	49.91	2	10.62	7.67	14.7	10.68	3.31	0.15	0.19	0.22	pyroxenite	0.352808
NADVE89-006-003WR	MARR142	10.6705	-40.9559	50.3	1.41	8.208	7.47	16.2	11.59	3.04	0.2	0.15	0.11	pyroxenite	0.421494
NADVE89-016-002WR	MARR142	10.7067	-40.885	50.11	1.45	8.991	8.44	15.4	11.08	2.84	0.13	0.16	0.13	pyroxenite	0.416533
PIL7003-012-VG3478GL	MARR141	10.967	-43.7	50.89	1.49	9.33	7.93	15.88	11.65	2.73	0.09		0.16	peridotite	0.41777
PIL7003-012-VG3620GL	MARR141	10.967	-43.7	51.29	1.52	9.31	8	15.96	11.41	2.68	0.07		0.13	pyroxenite	0.468437
PIL7003-012GL	MARR141	10.967	-43.7	50.63	1.48	9.324	8.06	15.2	11.52	2.5	0.11	0.16	0.15	pyroxenite	0.321016
PIL7003-012-VG3619GL	MARR141	10.967	-43.7	50.85	1.42	9.26	7.8	15.83	11.6	2.59	0.1		0.13	pyroxenite	0.412241
AII0020-003-003GL	MARR141	11.02	-43.67	50.9	2.04	11.34	6.53	14.57	10.62	2.9	0.11		0.16	pyroxenite	0.330415
AII0020-003-005GL	MARR141	11.02	-43.67	50.57	2.05	11.14	6.65	14.9	10.73	3.01	0.11		0.17	pyroxenite	0.385623
AII0020-003-VG263GL	MARR141	11.02	-43.67	50.88	2.06	11.27	6.77	14.85	10.7	2.92	0.11		0.18	pyroxenite	0.382274
AII0020-003-005WR	MARR141	11.02	-43.67	50.14	1.24	10.808	7.33	15.9	10.57	2.95	0.11	0.2	0.16	pyroxenite	0.570096
AII0020-003-009GL	MARR141	11.02	-43.67	50.29	2.16	11.25	6.66	14.9	10.81	2.97	0.11		0.18	pyroxenite	0.400857
AII0020-003-015GL	MARR141	11.02	-43.67	50.44	2.1	11.22	6.63	14.95	10.84	2.98	0.12		0.15	pyroxenite	0.38994
AII0020-003-VG259GL	MARR141	11.02	-43.67	50.95	2.09	11.26	6.73	14.76	10.82	3	0.11		0.15	pyroxenite	0.339135
AII0020-003-011GL	MARR141	11.02	-43.67	50.34	2	11.09	6.61	14.81	10.87	3.01	0.12		0.18	pyroxenite	0.343665
AII0020-003-006GL	MARR141	11.02	-43.67	51.09	2.05	10.96	6.52	14.81	10.91	2.83	0.14		0.15	pyroxenite	0.32341
AII0020-003-VG260GL	MARR141	11.02	-43.67	50.62	2	11.28	6.7	14.85	10.91	2.94	0.11		0.17	pyroxenite	0.350489
AII0020-006-006GL	MARR141	11.27	-43.65	51.59	1.6	10.43	7.25	15.31	10.97	2.97	0.07		0.07	pyroxenite	0.371231
AII0020-006-028GL	MARR141	11.27	-43.65	50.95	1.57	10.52	7.62	15.34	11.06	2.83	0.09		0.14	pyroxenite	0.40023
AII0020-006-017WR	MARR141	11.27	-43.65	50.06	1.45	9.987	7.87	15.76	11.13	2.79	0.12	0.17	0.09	pyroxenite	0.495036
AII0020-006-039GL	MARR141	11.27	-43.65	51.3	1.78	10.48	7.12	14.89	11.37	2.75	0.09		0.15	pyroxenite	0.264572
AII0020-006-048GL	MARR141	11.27	-43.65	51.19	1.7	10.41	7.21	14.85	11.4	2.79	0.08		0.13	pyroxenite	0.246329
AII0020-006-VG257GL	MARR141	11.27	-43.65	50.83	1.75	10.37	7.32	15.52	11.69	2.78	0.09		0.15	pyroxenite	0.361784
PIL7003-029-AGL	MARR141	11.283	-43.625	50	1.68	9.387	7.53	16.22	11.38	2.05	0.19	0.16	0.17	pyroxenite	0.587967
PIL7003-029-DGL	MARR141	11.283	-43.625	50.2	1.69	9.396	7.78	16.11	11.48	2.09	0.19	0.16	0.18	pyroxenite	0.551488
ABP0002-040-001GL	MARR139	12.4	-44.1	50.65	1.35	9.41	8.02	15.4	12	2.68	0.04		0.14	peridotite	0.276537
ABP0002-040-002BGL	MARR139	12.4	-44.1	50.14	1.68	10.45	8	15.43	11.49	2.56	0.04		0.17	pyroxenite	0.443667
ABP0002-040-002AGL	MARR139	12.4	-44.1	50.22	1.65	10.21	7.96	15.57	11.52	2.55	0.05		0.17	pyroxenite	0.455256
ABP1985-040-002GL	MARR139	12.42	-44.11	49.46	1.61	10.18	8.53	15	11.57	2.35	0.05	0.16	0.16	peridotite	0.383969
ABP1985-040-001GL	MARR139	12.42	-44.11	50.85	1.37	9.5	8.65	15.33	12.03	2.55	0.06	0.16	0.13	peridotite	0.277379
RSRMM81-013-VG6046GL	MARR138	12.8	-44.79	51.84	1.46	9.93	7.45	15.11	11.18	2.61	0.17		0.17	pyroxenite	0.275337
RSRMM81-014-VG6047GL	MARR138	12.81	-44.79	51.36	1.54	10.03	7.53	15.16	11.26	2.65	0.23		0.17	pyroxenite	0.279442
ABP0012-027-002GL	MARR138	13.223	-44.825	51.43	1.38	9.32	7.67	15.36	11.25	2.39	0.31	0.15	0.18	pyroxenite	0.297494
ABP0012-027-001GL	MARR138	13.223	-44.825	50.91	1.28	9.49	7.48	15.26	11.7	2.28	0.29	0.13	0.2	pyroxenite	0.227253
ABP0002-043-VG8482GL	MARR137	13.77	-44.99	50.72	1.82	10.01	7.45	15.04	10.71	2.77	0.65		0.22	pyroxenite	0.249648
ABP0002-043-002GL	MARR137	13.77	-44.99	50.91	1.82	9.9	7.44	14.94	10.72	2.72	0.69		0.27	pyroxenite	0.211896
ABP0002-043-003GL	MARR137	13.77	-44.99	51.9	1.52	9.53	7.34	15.45	10.82	2.97	0.25		0.15	pyroxenite	0.339497
ABP1985-043-001LVGL	MARR137	13.773	-44.988	50.41	1.79	9.89	8.33	14.33	10.52	3.03	0.7	0.15	0.27	pyroxenite	0.10599
ABP1985-043-LVWR	MARR137	13.773	-44.988	50.33	1.84	9.96	7.71	14.82	10.8	2.89	0.73	0.19	0.31	pyroxenite	0.172158
ABP1985-043-001HVWR	MARR137	13.773	-44.988	49.96	1.79	9.92	8.28	14.28	10.65	3.03	0.7	0.15	0.28	pyroxenite	0.0836934
ABP1985-043-001WR	MARR137	13.773	-44.988	50.57	1.83	10.1	8.41	14.5	10.77	2.87	0.67	0.16	0.31	pyroxenite	0.135173
ABP1985-043-003WR	MARR137	13.773	-44.988	51.13	1.37	9.85	9.61	14.65	11.07	2.41	0.26	0.16	0.18	pyroxenite	0.250433
ABP0012-029-003GL	MARR137	14	-45.023	51.6	1.44	9.04	6.79	15.3	11.19	2.56	0.48	0.15	0.22	pyroxenite	0.206928
ABP0012-029-001GL	MARR137	14	-45.023	52.13	1.53	9.39	6.99	15.32	11.23	2.76	0.45	0.16	0.22	pyroxenite	0.198544
ABP0012-029-002GL	MARR137	14	-45.023	51.54	1.53	8.96	6.92	15.34	11.29	2.66	0.47	0.12	0.23	pyroxenite	0.206941
CHR0077-006-125WR	MARR137	14.12	-45	50.51	1.34	9.32	7.66	15.73	12.09	2.49	0.56	0.16	0.2	peridotite	0.182855
CHR0077-006-203WR	MARR137	14.12	-45	49.13	1.05	9.23	9.47	16.02	12.14	1.98	0.43	0.16	0.16	peridotite	0.391591
CHR0077-006-201WR	MARR137	14.12	-45	48.51	1	8.82	10.56	15.52	12.19	1.92	0.37	0.16	0.16	peridotite	0.334498
CHR0077-006-205WR	MARR137	14.12	-45	50.55	1.6	9.1	6.16	16.64	11.57	2.51	0.64	0.15	0.26	pyroxenite	0.416234
CHR0077-006-157GL	MARR137	14.12	-45	50.92	1.44	9.55	7.63	15.41	11.55	2.45	0.51	0.17	0.21	pyroxenite	0.221492
CHR0077-006-126WR	MARR137	14.12	-45	50.42	1.46	9.59	7.34	15.53	11.64	2.45	0.61	0.17	0.21	pyroxenite	0.21355
CHR0077-006-119WR	MARR137	14.12	-45	50.13	1.44	9.81	7.57	15.44	11.65	2.45	0.59	0.17	0.23	pyroxenite	0.213336
CHR0077-006-124WR	MARR137	14.12	-45	51.5	1.48	9.41	7.39	15.39	11.71	2.45	0.61	0.17	0.23	pyroxenite	0.141902
ABP0012-030-002GL	MARR137	14.133	-44.983	51.52	1.61	10.07	6	15.21	10.63	3.06	0.57	0.19	0.23	pyroxenite	0.216423
ABP0012-030-001GL	MARR137	14.133	-44.983	51.85	1.58	10.16	6.07	14.81	10.82	3.01	0.61	0.16	0.23	pyroxenite	0.0859731
ABP0002-044-VG8483GL	MARR137	14.32	-45.04	50.74	1.9	10.67	6.25	14.92	10.23	2.84	0.65		0.23	pyroxenite	0.279962
ABP0002-044-003GL	MARR137	14.32	-45.04	51.46	1.9	10.3	6.1	14.98	10.54	2.85	0.62		0.22	pyroxenite	0.224462
ABP0002-044-001GL	MARR137	14.32	-45.04	51.8	1.63	9.84	6.51	15.34	10.74	2.72	0.57		0.21	pyroxenite	0.257465
ABP1985-044-003GL	MARR137	14.326	-45.04	51.46	1.88	10.24	6.74	15.31	10.76	2.78	0.61	0.17	0.27	pyroxenite	0.281609
ABP1985-044-001GL	MARR137	14.326	-45.04	51.94	1.63	9.74	7.56	15.35	10.85	2.83	0.57	0.17	0.23	pyroxenite	0.253676
ABP0012-019-001GL	MARR137	14.47	-45.13	51.04	1.75	9.59	6.89	15.44	10.54	2.69	0.61	0.14	0.29	pyroxenite	0.341437
ABP0012-032-003GL	MARR137	14.563	-44.975	50.14	1.15	8.66	8.07	15.98	11.94	2.3	0.33	0.15	0.18	peridotite	0.343674
ABP0012-032-002GL	MARR137	14.563	-44.975	49.94	1.19	8.86	8.12	16.04	12.1	2.44	0.33	0.14	0.15	peridotite	0.335006
ABP0012-032-004GL	MARR137	14.563	-44.975	50.57	1.03	8.82	8.19	15.88	12.66	2.3	0.22	0.12	0.18	peridotite	0.217691
ABP0012-032-006GL	MARR137	14.563	-44.975	49.92	1.03	9.1	8.14	15.9	12.85	2.25	0.25	0.19	0.16	peridotite	0.210348
ABP1985-046-002WR	MARR137	14.71	-45.02	50.32	1.29	8.03	7.67	16.97	11.91	2.62	0.61	0.14	0.16	peridotite	0.435254
ABP1985-046-003WR	MARR137	14.71	-45.02	51.33	1.68	9.84	7.4	14.8	10.75	2.58	0.74	0.17	0.24	pyroxenite	0.148206
ABP0016-067-009GL	MARR136	14.867	-45.026	51.84	1.28	9.1	7.24	15.38	11.65	2.42	0.28		0.19	pyroxenite	0.21019
ABP0016-067-007GL	MARR136	14.867	-45.026	51.63	1.22	8.94	7.16	15.37	11.74	2.43	0.3		0.2	pyroxenite	0.183115
ABP0016-067-010GL	MARR136	14.867	-45.026	52.17	1.36	9.56	7.22	15.27	11.76	2.42	0.31		0.19	pyroxenite	0.166805
RSRMM81-011-005AGGL	MARR136	14.89	-44.94	50.84	1.41	9.24	8.15	15.21	10.87	2.53	0.46		0.19	pyroxenite	0.296956
RSRMM81-011-005GL	MARR136	14.89	-44.94	51.54	1.43	9.35	8.06	15.28	10.93	2.55	0.44		0.19	pyroxenite	0.285691
RSRMM81-010-007GGL	MARR136	14.9	-44.9	51.72	1.22	8.75	8.03	15.79	11.67	2.27	0.35		0.17	peridotite	0.294303
RSRMM81-010-005GGL	MARR136	14.9	-44.9	50.75	1.18	8.88	7.84	15.71	11.76	2.35	0.34		0.15	peridotite	0.283848
RSRMM81-010-002AGL	MARR136	14.9	-44.9	50.36	1.2	8.8	7.81	15.66	11.79	2.29	0.33		0.18	peridotite	0.290403
RSRMM81-010-008GL	MARR136	14.9	-44.9	50.87	1.26	8.91	7.39	15.73	11.96	2.35	0.31		0.14	peridotite	0.26143
RSRMM81-010-004GGL	MARR136	14.9	-44.9	50.41	1.23	8.82	7.92	15.92	11.81	2.3	0.35		0.19	peridotite	0.34042
RSRMM81-010-003GL	MARR136	14.9	-44.9	50.54	1.2	8.72	7.73	15.63	11.93	2.34	0.35		0.16	peridotite	0.242392
ABP0016-066-007GL	MARR136	14.958	-45.006	50.74	1.01	8.8	8.33	16.1	12.05	2.25	0.22		0.17	peridotite	0.360377
ABP0016-066-003GL	MARR136	14.958	-45.006	50.66	0.97	8.57	8.22	16.23	12.1	2.18	0.22		0.17	peridotite	0.378328
ABP0016-066-004GL	MARR136	14.958	-45.006	50.11	0.98	8.91	8.34	16.09	12.08	2.16	0.22		0.16	peridotite	0.382635
ABP0016-066-002GL	MARR136	14.958	-45.006	50.18	1.02	8.86	8.12	16.03	12.17	2.27	0.23		0.17	peridotite	0.338323
ABP0016-066-005GL	MARR136	14.958	-45.006	50.61	1.01	8.72	8.29	16.05	12.12	2.16	0.24		0.18	peridotite	0.343137
ABP0016-066-009GL	MARR136	14.958	-45.006	51.08	1	8.69	8.23	16.13	12.16	2.26	0.22		0.15	peridotite	0.332071
ABP0016-066-001GL	MARR136	14.958	-45.006	50.91	1.04	9.15	8.5	16.2	12.25	2.11	0.22		0.16	peridotite	0.370247
NAUFARA-007-007GGL	MARR136	15.028	-44.93	50.01	1.19	8.97	8.44	15.7	11.62	2.33	0.35		0.2	peridotite	0.345085
NAUFARA-007-005GL	MARR136	15.028	-44.93	50.3	1.36	9.2	8.15	15.34	11.21	2.4	0.41		0.2	pyroxenite	0.311232
NAUFARA-007-004GL	MARR136	15.028	-44.93	50.1	1.29	9.1	7.96	15.43	11.32	2.46	0.4		0.2	pyroxenite	0.30369
NAUFARA-007-008GL	MARR136	15.028	-44.93	51.29	1.34	9.18	8.29	15.32	11.36	2.47	0.39		0.19	pyroxenite	0.252064
NAUFARA-007-007GL	MARR136	15.028	-44.93	50.53	1.24	9	8.15	15.77	11.55	2.41	0.38		0.19	pyroxenite	0.334864
ABP0016-065-G3GL	MARR136	15.033	-44.939	51.22	1.27	8.93	8.11	15.29	11.59	2.31	0.33		0.17	peridotite	0.230414
ABP0016-065-G9GL	MARR136	15.033	-44.939	51.76	1.15	8.65	8.33	15.44	11.71	2.13	0.27		0.15	peridotite	0.249592
ABP0016-065-G10GL	MARR136	15.033	-44.939	51.65	1.16	8.77	8.17	15.56	11.8	2.18	0.28		0.15	peridotite	0.255625
ABP0016-065-001GL	MARR136	15.033	-44.939	51.89	1.08	8.61	8.26	15.45	11.95	2.26	0.28		0.18	peridotite	0.186049
ABP0016-065-001WR	MARR136	15.033	-44.939	50.76	1.09	8.946	8.71	15.27	11.82	2.18	0.33	0.16	0.16	peridotite	0.211591
ABP0016-065-G2GL	MARR136	15.033	-44.939	51.78	1.14	8.9	8.37	15.52	11.93	2.17	0.27		0.15	peridotite	0.231576
ABP0016-065-G4GL	MARR136	15.033	-44.939	50.82	1.08	8.96	8.54	15.69	11.96	2.18	0.28		0.16	peridotite	0.287244
ABP0016-065-G7GL	MARR136	15.033	-44.939	51.99	1.07	8.83	8.35	15.6	12.1	2.2	0.29		0.17	peridotite	0.197743
ABP0016-065-G6GL	MARR136	15.033	-44.939	51.02	1.1	8.94	8.45	15.74	12.07	2.22	0.31		0.17	peridotite	0.261094
ABP0016-065-G5GL	MARR136	15.033	-44.939	51.53	1.1	8.84	8.54	15.8	12.26	2.04	0.29		0.18	peridotite	0.25214
ABP0016-065-034GL	MARR136	15.033	-44.939	51.83	1.34	8.83	7.89	15.22	11.09	2.25	0.39		0.18	pyroxenite	0.261732
ABP0016-065-024GL	MARR136	15.033	-44.939	51.57	1.37	8.99	6.91	15.93	11.51	2.42	0.41		0.18	pyroxenite	0.3132
ABP0016-065-028GL	MARR136	15.033	-44.939	51.96	1.33	8.93	7.93	15.04	11.22	2.46	0.43		0.19	pyroxenite	0.171684
ABP0016-065-008GL	MARR136	15.033	-44.939	51.7	1.34	8.86	7.95	15.63	11.24	2.28	0.38		0.17	pyroxenite	0.328007
ABP0016-065-030GL	MARR136	15.033	-44.939	51.14	1.34	9.13	7.86	15.72	11.27	2.34	0.37		0.19	pyroxenite	0.359665
ABP0016-065-033GL	MARR136	15.033	-44.939	51.56	1.4	9	7.5	15.71	11.42	2.31	0.42		0.17	pyroxenite	0.306125
ABP0016-065-012GL	MARR136	15.033	-44.939	50.49	1.26	9.08	8.2	15.38	11.24	2.34	0.39		0.2	pyroxenite	0.308496
ABP0016-065-020GL	MARR136	15.033	-44.939	51.05	1.32	9.27	8.18	15.49	11.25	2.38	0.39		0.16	pyroxenite	0.316789
ABP0016-065-031GL	MARR136	15.033	-44.939	50.84	1.3	9.15	7.93	15.64	11.35	2.39	0.37		0.19	pyroxenite	0.335098
ABP0016-065-002GL	MARR136	15.033	-44.939	51.1	1.33	8.98	7.21	15.68	11.57	2.46	0.42		0.21	pyroxenite	0.264389
ABP0016-065-037GL	MARR136	15.033	-44.939	51	1.3	9.14	7.72	15.63	11.42	2.39	0.39		0.18	pyroxenite	0.305912
ABP0016-065-023WR	MARR136	15.033	-44.939	50.56	1.29	9.162	8.41	15.34	11.24	2.33	0.49	0.16	0.2	pyroxenite	0.279788
ABP0016-065-G8GL	MARR136	15.033	-44.939	50.87	1.29	9.12	8.18	15.46	11.33	2.45	0.36		0.17	pyroxenite	0.301746
ABP0016-065-007GL	MARR136	15.033	-44.939	51.25	1.3	9.1	7.48	15.78	11.55	2.38	0.38		0.2	pyroxenite	0.306898
ABP0016-065-015GL	MARR136	15.033	-44.939	50.59	1.28	9.21	8.26	15.48	11.32	2.36	0.4		0.19	pyroxenite	0.314885
ABP0016-065-029WR	MARR136	15.033	-44.939	50.59	1.3	9.189	8.51	15.35	11.28	2.37	0.44	0.16	0.2	pyroxenite	0.290501
ABP0016-065-006GL	MARR136	15.033	-44.939	51.3	1.34	9.03	7.36	15.62	11.64	2.43	0.39		0.18	pyroxenite	0.252138
ABP0016-065-013GL	MARR136	15.033	-44.939	50.9	1.29	9.01	8.26	15.56	11.4	2.47	0.41		0.21	pyroxenite	0.294612
ABP0016-065-005GL	MARR136	15.033	-44.939	50.9	1.27	9.18	8.2	15.54	11.45	2.5	0.36		0.17	pyroxenite	0.293837
ABP0016-065-003GL	MARR136	15.033	-44.939	51.54	1.3	8.79	7.61	15.74	11.63	2.43	0.42		0.2	pyroxenite	0.26029
ABP0016-065-010GL	MARR136	15.033	-44.939	50.85	1.3	9.22	8.15	15.6	11.48	2.54	0.39		0.17	pyroxenite	0.293544
ABP0016-065-009GL	MARR136	15.033	-44.939	50.42	1.27	9.28	8.01	15.59	11.54	2.61	0.39		0.15	pyroxenite	0.283652
ABP0016-072-019GL	MARR136	15.073	-44.981	50.94	1.02	8.42	8.24	15.68	12.07	2.11	0.22		0.17	peridotite	0.267636
ABP0016-070-032GL	MARR136	15.082	-44.977	51.87	1.47	8.88	6.78	15.17	11.02	2.59	0.47		0.21	pyroxenite	0.197824
ABP0016-071-013WR	MARR136	15.0827	-44.9707	49.99	1.03	9.144	9.46	15.24	11.82	2.01	0.24	0.16	0.14	peridotite	0.289746
ABP0016-071-013GL	MARR136	15.0827	-44.9707	50.8	1.06	9.3	8.77	15.59	12.08	2.1	0.2		0.16	peridotite	0.287996
NAUFARA-002-003GL	MARR136	15.102	-44.946	51.56	1.43	8.99	7.04	15.2	11.12	2.57	0.4		0.21	pyroxenite	0.222622
NAUFARA-008-001GGL	MARR136	15.118	-44.843	51.8	1.62	9.52	6.21	15.22	10.73	2.72	0.64		0.21	pyroxenite	0.203352
ABP0016-054-030GL	MARR135	15.412	-46.682	52.69	1.78	9.65	6.53	14.88	10.61	2.72	0.25		0.18	pyroxenite	0.264135
ABP0016-054-019GL	MARR135	15.412	-46.682	52.28	1.78	10.06	6.67	14.82	10.58	3.06	0.27		0.21	pyroxenite	0.241429
ABP0016-054-002GL	MARR135	15.412	-46.682	52.8	1.81	9.77	6.58	14.92	10.62	2.73	0.26		0.2	pyroxenite	0.269232
ABP0016-054-058GL	MARR135	15.412	-46.682	52.88	1.79	9.74	6.46	15.15	10.68	2.91	0.25		0.21	pyroxenite	0.285319
ABP0016-054-032GL	MARR135	15.412	-46.682	52.28	1.74	9.73	6.58	14.86	10.65	2.77	0.24		0.2	pyroxenite	0.262961
ABP0016-054-007GL	MARR135	15.412	-46.682	52.19	1.75	9.95	6.62	14.91	10.66	2.85	0.24		0.21	pyroxenite	0.271785
ABP0016-054-009GL	MARR135	15.412	-46.682	51.98	1.74	9.91	6.62	15.01	10.67	2.83	0.24		0.19	pyroxenite	0.296557
ABP0016-054-057GL	MARR135	15.412	-46.682	52.5	1.84	9.75	6.68	14.86	10.66	2.78	0.25		0.19	pyroxenite	0.264393
ABP0016-054-027GL	MARR135	15.412	-46.682	52.41	1.73	9.89	6.62	14.87	10.7	2.75	0.25		0.19	pyroxenite	0.254701
ABP0016-054-050GL	MARR135	15.412	-46.682	52.07	1.75	9.76	6.57	14.91	10.74	2.78	0.25		0.2	pyroxenite	0.263637
ABP0016-054-048GL	MARR135	15.412	-46.682	52.16	1.77	9.81	6.69	14.9	10.71	2.88	0.25		0.19	pyroxenite	0.260016
ABP0016-054-035GL	MARR135	15.412	-46.682	53.28	1.79	9.68	6.6	15.03	10.74	2.72	0.26		0.19	pyroxenite	0.258037
ABP0016-054-006GL	MARR135	15.412	-46.682	52.35	1.75	9.93	6.69	15.07	10.72	2.83	0.25		0.2	pyroxenite	0.290044
ABP0016-054-003GL	MARR135	15.412	-46.682	52.09	1.74	9.96	6.73	14.9	10.71	2.8	0.24		0.21	pyroxenite	0.271457
ABP0016-054-059GL	MARR135	15.412	-46.682	52.04	1.76	9.99	6.77	14.89	10.7	2.89	0.24		0.2	pyroxenite	0.26801
ABP0016-054-029GL	MARR135	15.412	-46.682	51.88	1.74	9.93	6.63	15.01	10.75	2.89	0.26		0.19	pyroxenite	0.277758
ABP0016-054-051GL	MARR135	15.412	-46.682	52.34	1.68	9.44	6.78	14.8	10.71	3.1	0.25		0.22	pyroxenite	0.202459
ABP0016-054-060GL	MARR135	15.412	-46.682	52.9	1.68	9.53	6.78	14.7	10.74	3.06	0.27		0.21	pyroxenite	0.161402
ABP0016-054-021GL	MARR135	15.412	-46.682	51.86	1.76	10.05	6.7	15.01	10.77	2.89	0.25		0.19	pyroxenite	0.283642
ABP0016-054-056GL	MARR135	15.412	-46.682	52.09	1.68	9.54	6.76	15.06	10.76	3.04	0.26		0.21	pyroxenite	0.258287
ABP0016-054-034GL	MARR135	15.412	-46.682	52.47	1.71	9.56	6.82	14.91	10.75	3.05	0.26		0.2	pyroxenite	0.222332
ABP0016-054-054GL	MARR135	15.412	-46.682	52.07	1.75	9.76	6.78	14.95	10.77	3.01	0.27		0.2	pyroxenite	0.245837
ABP0016-054-016GL	MARR135	15.412	-46.682	51.86	1.73	9.92	6.63	14.94	10.82	2.82	0.24		0.19	pyroxenite	0.264872
ABP0016-054-004GL	MARR135	15.412	-46.682	52.81	1.68	9.35	6.68	14.86	10.83	3.12	0.28		0.22	pyroxenite	0.169934
ABP0016-054-040GL	MARR135	15.412	-46.682	51.54	1.75	9.91	6.84	15.02	10.79	2.95	0.25		0.2	pyroxenite	0.287797
ABP0016-054-001GL	MARR135	15.412	-46.682	52.51	1.7	9.76	6.74	15.08	10.82	2.92	0.28		0.2	pyroxenite	0.250391
ABP0016-054-055GL	MARR135	15.412	-46.682	51.44	1.73	10.07	6.71	14.91	10.83	3.02	0.24		0.19	pyroxenite	0.255859
ABP0016-054-053GL	MARR135	15.412	-46.682	51.98	1.76	10.02	6.81	15.12	10.81	2.96	0.24		0.18	pyroxenite	0.295194
ABP0016-054-046GL	MARR135	15.412	-46.682	51.42	1.72	9.93	6.83	14.99	10.81	2.94	0.27		0.18	pyroxenite	0.274161
ABP0016-054-052GL	MARR135	15.412	-46.682	51.67	1.78	9.96	6.74	14.84	10.84	2.95	0.26		0.19	pyroxenite	0.238299
ABP0016-054-042GL	MARR135	15.412	-46.682	51.82	1.71	9.92	6.77	15	10.85	3	0.24		0.19	pyroxenite	0.258768
ABP0016-054-022GL	MARR135	15.412	-46.682	51.69	1.74	10.06	6.83	15.15	10.85	2.87	0.26		0.2	pyroxenite	0.305311
NAUFARA-015-004GL	MARR135	15.443	-46.577	51.29	1.28	9.08	7.46	15.08	11.85	2.64	0.17		0.14	peridotite	0.147844
NAUFARA-015-001GL	MARR135	15.443	-46.577	51.16	1.49	9.49	7.67	15.33	11.12	2.78	0.21		0.17	pyroxenite	0.327547
NAUFARA-013-012GL	MARR135	15.477	-46.556	51.59	1.66	10.17	6.66	14.81	10.43	2.76	0.31		0.21	pyroxenite	0.285003
NAUFARA-014-002GL	MARR135	15.479	-46.559	51.84	1.65	10.13	6.62	15.32	10.84	2.76	0.3		0.2	pyroxenite	0.320148
NAUFARA-014-007GL	MARR135	15.479	-46.559	51.14	1.48	9.42	7.6	15.07	10.84	2.67	0.29		0.18	pyroxenite	0.298016
NAUFARA-014-008GL	MARR135	15.479	-46.559	50.86	1.44	9.22	7.66	15.25	11	2.7	0.27		0.18	pyroxenite	0.318281
NAUFARA-016-001GL	MARR135	15.499	-46.66	51.51	1.5	9.74	8.02	15.37	11.03	2.65	0.19		0.16	pyroxenite	0.367634
ABP0016-055-024GL	MARR135	15.5	-46.668	52.37	1.71	9.86	6.84	15.1	10.75	3.01	0.25		0.22	pyroxenite	0.273936
ABP0016-055-026GL	MARR135	15.5	-46.668	52.06	1.61	9.62	7.09	15.21	10.77	3	0.3		0.2	pyroxenite	0.280851
ABP0016-055-025GL	MARR135	15.5	-46.668	51.74	1.55	9.42	7.45	14.93	10.72	2.95	0.29		0.23	pyroxenite	0.247249
NAUFARA-018-002BGL	MARR135	15.514	-46.638	51.59	1.36	9.05	7.71	15.85	11.7	2.62	0.19		0.15	peridotite	0.33492
NAUFARA-018-009GL	MARR135	15.514	-46.638	51.5	1.3	8.99	8.08	16.01	11.69	2.65	0.19		0.15	peridotite	0.372069
NAUFARA-018-005GL	MARR135	15.514	-46.638	52.17	1.71	10.18	6.79	14.78	10.98	2.92	0.25		0.18	pyroxenite	0.192066
NAUFARA-018-011-VG10579GL	MARR135	15.514	-46.638	51.64	1.45	9.67	7.84	15.34	10.84	2.75	0.26		0.17	pyroxenite	0.345124
NAUFARA-018-016GL	MARR135	15.514	-46.638	51.41	1.47	9.2	7.58	15.43	10.98	2.86	0.3		0.18	pyroxenite	0.318622
NAUFARA-018-011-VG10362GL	MARR135	15.514	-46.638	51.32	1.48	9.69	7.61	15.32	10.99	2.75	0.26		0.19	pyroxenite	0.327388
NAUFARA-018-008GL	MARR135	15.514	-46.638	51.03	1.49	9.73	7.92	15.12	10.94	2.85	0.22		0.17	pyroxenite	0.315407
NAUFARA-018-015GGL	MARR135	15.514	-46.638	51.01	1.47	9.14	7.87	15.33	10.98	2.72	0.31		0.16	pyroxenite	0.326673
NAUFARA-018-014GL	MARR135	15.514	-46.638	51.33	1.46	9.16	7.8	15.46	11.05	2.7	0.32		0.18	pyroxenite	0.32871
NAUFARA-018-014GGL	MARR135	15.514	-46.638	50.86	1.45	9.12	7.89	15.33	11.04	2.71	0.29		0.17	pyroxenite	0.327589
NAUFARA-018-015GL	MARR135	15.514	-46.638	51.11	1.48	9.2	7.88	15.56	11.07	2.72	0.31		0.18	pyroxenite	0.3599
NAUFARA-018-007GL	MARR135	15.514	-46.638	51.45	1.33	9.07	7.93	15.92	11.45	2.63	0.19		0.15	pyroxenite	0.392519
NAUFARA-018-002AGL	MARR135	15.514	-46.638	51.5	1.34	9.08	7.68	15.92	11.54	2.64	0.18		0.15	pyroxenite	0.374555
NAUFARA-018-001GL	MARR135	15.514	-46.638	50.94	1.32	9.09	7.89	15.84	11.53	2.52	0.19		0.14	pyroxenite	0.389461
NAUFARA-018-009GGL	MARR135	15.514	-46.638	50.17	1.3	8.8	8.13	16.21	11.46	2.5	0.17		0.13	pyroxenite	0.512412
NAUFARA-018-003GL	MARR135	15.514	-46.638	51.46	1.34	9.08	7.84	15.93	11.58	2.69	0.2		0.14	pyroxenite	0.366262
NAUFARA-017-003GL	MARR135	15.52	-46.679	51.96	1.78	10.87	6.62	14.96	10.53	2.86	0.29		0.19	pyroxenite	0.307188
NAUFARA-020-006GL	MARR135	15.554	-46.699	51.68	1.72	10.27	7	15.09	10.5	2.81	0.32		0.2	pyroxenite	0.336558
NAUFARA-020-008GL	MARR135	15.554	-46.699	51.58	1.72	10.18	6.88	15.22	10.66	2.96	0.32		0.21	pyroxenite	0.326227
NAUFARA-020-004GL	MARR135	15.554	-46.699	49.92	1.25	9.4	8.46	16.41	11.18	2.74	0.17		0.14	pyroxenite	0.603525
NAUFARA-019-003GL	MARR135	15.568	-46.698	50.04	1.23	9.31	8.56	16.28	11.25	2.71	0.16		0.14	pyroxenite	0.56555
NAUFARA-011-012GL	MARR135	15.588	-46.607	51.68	2.03	10.9	6.28	14.65	9.91	3.03	0.34		0.22	pyroxenite	0.333238
NAUFARA-011-005GL	MARR135	15.588	-46.607	51.06	1.48	9.71	7.14	15.17	11.04	2.8	0.19		0.18	pyroxenite	0.302585
NAUFARA-011-007GL	MARR135	15.588	-46.607	51.64	1.56	9.82	7.15	15.3	11.13	2.87	0.18		0.19	pyroxenite	0.304622
NAUFARA-011-006GL	MARR135	15.588	-46.607	52.01	1.56	9.86	7.31	15.46	11.26	2.78	0.18		0.2	pyroxenite	0.318353
NAUFARA-021-001GL	MARR135	15.616	-46.672	51.59	1.47	9.52	7.4	15.34	11.38	2.78	0.22		0.16	pyroxenite	0.265031
NAUFARA-021-002GL	MARR135	15.616	-46.672	51.54	1.47	9.69	7.44	15.1	11.4	2.67	0.19		0.17	pyroxenite	0.235703
NAUFARA-021-003GL	MARR135	15.616	-46.672	51.64	1.43	9.26	7.47	15.27	11.55	2.75	0.2		0.14	pyroxenite	0.225352
NAUFARA-021-004GL	MARR135	15.616	-46.672	51.52	1.37	9.3	7.56	15.45	11.62	2.65	0.19		0.14	pyroxenite	0.264303
ABP0016-056-035GL	MARR135	15.623	-46.69	52.36	1.72	9.94	6.78	14.88	10.81	2.95	0.26		0.19	pyroxenite	0.224585
CHRRI88-009-203WR	MARR135	15.737	-46.593	50.7	1.54	9.747	7.75	14.79	10.89	2.71	0.27	0.16	0.18	pyroxenite	0.265019
CHRRI88-009-202WR	MARR135	15.737	-46.593	51.2	1.56	9.666	7.6	14.82	10.98	2.69	0.27	0.16	0.18	pyroxenite	0.241292
CHRRI88-009-301WR	MARR135	15.737	-46.593	50.2	1.54	9.774	8.24	14.67	10.86	2.75	0.26	0.16	0.19	pyroxenite	0.271767
CHRRI88-009-201WR	MARR135	15.737	-46.593	51.3	1.57	9.972	7.74	14.95	11.07	2.78	0.28	0.16	0.18	pyroxenite	0.248643
ABP1985-047-001WR	MARR135	15.873	-46.58	51.09	1.57	9.48	7.87	15.2	10.68	3.07	0.29	0.17	0.21	pyroxenite	0.335854
ABP1985-047-001GL	MARR135	15.873	-46.58	50.38	1.53	9.43	8.25	14.77	10.8	2.81	0.29	0.17	0.19	pyroxenite	0.276484
ABP0002-047-001GL	MARR135	15.88	-46.56	51.88	1.54	9.43	7.4	15.2	10.76	2.92	0.24		0.18	pyroxenite	0.307598
CHRRI88-010WR	MARR135	16.157	-46.657	51.14	1.5	9.36	8.34	15.22	10.83	2.77	0.32	0.17	0.26	pyroxenite	0.335177
CHRRI88-010-104GL	MARR135	16.157	-46.657	50.4	1.46	9.405	8.6	14.62	10.94	2.56	0.3	0.16	0.19	pyroxenite	0.24126
ABP0002-048-VG8489GL	MARR134	16.34	-46.64	51.02	1.76	10.75	7.45	14.69	10.43	2.93	0.18		0.17	pyroxenite	0.340143
ABP0002-048-001GL	MARR134	16.34	-46.64	50.9	1.68	10.48	7.39	14.71	10.48	2.97	0.17		0.16	pyroxenite	0.326225
ABP0002-048-004GL	MARR134	16.34	-46.64	50.72	1.7	10.57	7.34	14.61	10.61	2.97	0.18		0.15	pyroxenite	0.29037
ABP1985-048-003GL	MARR134	16.34	-46.66	50.49	1.71	10.45	7.92	14.32	10.48	3.09	0.21	0.18	0.17	pyroxenite	0.250678
ABP1985-048-004GL	MARR134	16.34	-46.66	50.58	1.72	10.49	8.03	14.1	10.56	3.03	0.21	0.18	0.17	pyroxenite	0.195931
ABP1985-048-001GL	MARR134	16.34	-46.66	50.14	1.72	10.62	8.13	14.24	10.58	3.01	0.19	0.18	0.17	pyroxenite	0.251219
CHRRI88-012-101WR	MARR134	16.633	-46.483	49.8	1.61	9.765	8	14.8	10.84	2.94	0.43	0.16	0.21	pyroxenite	0.246123
CHRRI88-012-103WR	MARR134	16.633	-46.483	50.1	1.61	9.864	8	14.6	10.85	2.92	0.42	0.17	0.22	pyroxenite	0.195905
RSRMM81-008-VG6042GL	MARR134	16.79	-46.4	50.92	1.71	10.14	7.38	14.95	10.76	2.89	0.16		0.17	pyroxenite	0.341914
RSRMM81-009-003GGL	MARR134	16.8	-46.38	50.52	1.69	9.61	7.76	15.38	10.78	2.82	0.44		0.2	pyroxenite	0.36459
RSRMM81-009-011GGL	MARR134	16.8	-46.38	50.27	1.69	9.56	7.74	15.44	10.82	2.8	0.42		0.18	pyroxenite	0.386611
RSRMM81-009-009GGL	MARR134	16.8	-46.38	50.54	1.71	9.5	7.85	15.52	10.79	2.88	0.46		0.21	pyroxenite	0.383756
RSRMM81-009-004GGL	MARR134	16.8	-46.38	50.47	1.72	9.64	7.87	15.68	10.81	2.84	0.47		0.18	pyroxenite	0.420977
RSRMM81-009-013GGL	MARR134	16.8	-46.38	50.51	1.66	9.6	7.89	15.63	10.84	2.77	0.44		0.18	pyroxenite	0.412654
RSRMM81-009-037GL	MARR134	16.8	-46.38	50.73	1.72	9.72	7.64	15.32	10.93	2.83	0.4		0.2	pyroxenite	0.335079
CHRRI88-014-104-AWR	MARR133	17.133	-46.45	47.5	0.91	10.8	9.1	16.6	10.95	2.68	0.05	0.18	0.06	pyroxenite	0.862042
CHRRI88-014-104-BWR	MARR133	17.133	-46.45	47.6	0.9	10.755	9	16.6	10.98	2.66	0.04	0.18	0.06	pyroxenite	0.84981
CHRRI88-014-103WR	MARR133	17.133	-46.45	47.8	0.89	10.8	9.2	16.6	10.96	2.52	0.03	0.18	0.06	pyroxenite	0.859202
CHRRI88-015-201WR	MARR133	17.305	-46.433	49.95	1.29	9.027	8.28	15.45	11.68	2.93	0.09	0.16	0.11	peridotite	0.320544
CHRRI88-015-301WR	MARR133	17.305	-46.433	49.95	1.33	9	7.88	16.4	11.84	2.9	0.07	0.15	0.11	peridotite	0.508171
CHRRI88-018-104WR	MARR131	18.258	-46.667	50.3	1.24	8.82	8.5	15.17	12.08	2.75	0.1	0.15	0.11	peridotite	0.187803
CHRRI88-018-102WR	MARR131	18.258	-46.667	49.9	1.23	8.775	8.7	15.15	12.09	2.72	0.1	0.16	0.11	peridotite	0.200752
CHRRI88-018-103WR	MARR131	18.258	-46.667	50.6	1.16	8.631	8.6	15.2	12.38	2.76	0.12	0.15	0.11	peridotite	0.114738
CHRRI88-020-201WR	MARR130	18.66	-46.283	50	1.31	8.892	8.5	15.2	12	2.65	0.11	0.15	0.13	peridotite	0.235377
CHRRI88-020-101-AWR	MARR130	18.66	-46.283	49.5	1.35	8.37	7.9	17.51	12.25	2.46	0.1	0.14	0.13	peridotite	0.711256
CHRRI88-020-101-BWR	MARR130	18.66	-46.283	49.5	1.35	8.343	7.8	17.55	12.29	2.59	0.1	0.14	0.13	peridotite	0.702972
CHRRI88-021-101WR	MARR130	18.817	-46.267	50.7	1.42	9.252	7.8	14.85	11.93	2.84	0.1	0.16	0.13	peridotite	0.130239
CHRRI88-021-102WR	MARR130	18.817	-46.267	50.6	1.28	8.757	8.2	14.9	11.94	2.59	0.14	0.15	0.13	peridotite	0.141938
CHRRI88-021-201WR	MARR130	18.817	-46.267	49	0.98	7.11	7.3	18.7	13.05	2.61	0.08	0.12	0.09	peridotite	0.785439
RSRMM81-007-073GL	MARR129	18.92	-46.09	50.75	1.22	8.44	8.4	16.11	11.88	2.46	0.07		0.12	peridotite	0.4347
RSRMM81-007-080GL	MARR129	18.92	-46.09	50.53	1.23	8.5	8.42	16.31	12.06	2.51	0.08		0.12	peridotite	0.454163
RSRMM78-041-VG4264GL	MARR129	18.92	-46.02	50.98	1.33	9.24	7.68	15.05	12.36	2.66	0.08		0.1	peridotite	0.105346
RSRMM81-007-101GGL	MARR129	18.92	-46.09	50.18	1.22	8.79	8.41	16.01	12.26	2.53	0.05		0.12	peridotite	0.38323
RSRMM81-007-102GGL	MARR129	18.92	-46.09	51.29	1.28	9.13	8.07	15.09	12.48	2.55	0.09		0.12	peridotite	0.0949925
RSRMM81-006-005GGL	MARR129	18.94	-46.05	50.35	1.33	9.04	8.19	15.7	12.08	2.55	0.09		0.16	peridotite	0.333286
RSRMM81-006-004GGL	MARR129	18.94	-46.05	50.27	1.34	8.79	8.15	15.96	12.15	2.49	0.08		0.13	peridotite	0.386492
RSRMM81-006-003GGL	MARR129	18.94	-46.05	50.34	1.37	9.01	8.1	15.77	12.27	2.56	0.09		0.11	peridotite	0.31995
RSRMM81-006-006GGL	MARR129	18.94	-46.05	51.44	1.11	8.83	8.29	15.36	12.44	2.5	0.09		0.14	peridotite	0.143024
RESMM81-006-004WR	MARR129	18.944	-46.05	49.2	1.25	8.865	8.61	16.09	11.88	2.29	0.11	0.15	0.11	peridotite	0.511551
CHRRI88-022-101WR	MARR129	19.117	-46.017	50.5	1.15	8.703	8.5	15.08	12.57	2.49	0.14	0.16	0.09	peridotite	0.0781736
CHRRI88-023-101WR	MARR129	19.233	-46.017	49.99	1.47	9.675	8.06	15.16	11.74	2.76	0.15	0.17	0.14	peridotite	0.265752
CHRRI88-024-101GL	MARR129	19.383	-45.983	50.1	1.6	9.351	7.43	15.95	11.59	2.76	0.11	0.16	0.15	pyroxenite	0.46344
CHRRI88-024-102WR	MARR129	19.383	-45.983	49.9	1.59	9.162	7.22	16.18	11.66	2.79	0.1	0.15	0.15	pyroxenite	0.499498
CHRRI88-025-201WR	MARR129	19.45	-45.967	49.1	1.32	8.199	7.05	18.1	12.64	2.49	0.1	0.13	0.13	peridotite	0.758637
CHRRI88-025-101GL	MARR129	19.45	-45.967	49.8	1.13	8.73	8.75	15.09	12.51	2.46	0.06	0.16	0.09	peridotite	0.146213
CHRRI88-026-101WR	MARR129	19.583	-45.95	49.4	1.06	8.523	9.2	15.5	12.33	2.28	0.06	0.14	0.09	peridotite	0.306093
C-40WR	MARR128	20.02	-45.7	50.47	1.68	9.73	8.17	15.37	11.15	2.93	0.14	0.19	0.2	pyroxenite	0.405361
RSRMM78-031-VG4263GL	MARR128	20.07	-45.65	50.09	1.63	9.68	7.89	15.28	10.95	2.8	0.15		0.15	pyroxenite	0.421078
RSRMM78-022-VG4262GL	MARR125	21.09	-45.74	50.49	1.55	8.88	7.84	15.84	11.3	2.7	0.24		0.15	pyroxenite	0.430344
CHRRI88-028-103GL	MARR124	21.817	-45.217	50.2	1.43	9.18	8.14	15.2	11.64	2.57	0.09	0.16	0.13	peridotite	0.311219
CHRRI88-030WR	MARR124	21.817	-45.217	49.66	1.18	8.559	8.67	15.39	12.07	2.71	0.08	0.16	0.11	peridotite	0.266622
CHRRI88-030-101WR	MARR124	21.817	-45.217	49.7	1.16	8.559	8.57	15.5	12.15	2.6	0.09	0.15	0.1	peridotite	0.279848
CHRRI88-030-101GL	MARR124	21.817	-45.217	50.2	1.15	8.667	8.55	15.6	12.21	2.61	0.08	0.15	0.1	peridotite	0.277434
CHRRI88-028-102WR	MARR124	21.817	-45.217	49.7	1.56	9.81	7.89	15.2	11.5	2.59	0.11	0.16	0.14	pyroxenite	0.360788
CHRRI88-028-101WR	MARR124	21.817	-45.217	49.9	1.55	9.756	7.99	15.2	11.61	2.58	0.11	0.16	0.14	pyroxenite	0.337839
WAS1965-009-001GL	MARR123	22.242	-45.023	49.81	1.69	11.68	7.56	15.03	9.24	2.85	0.1		0.15	pyroxenite	0.66248
WAS1965-009-066GL	MARR123	22.242	-45.023	50.81	1.71	10.13	6.97	15.72	10.97	3.07	0.11		0.14	pyroxenite	0.463427
WAS1965-009-046GL	MARR123	22.242	-45.023	50.54	1.67	10.11	7.52	15.54	10.82	2.98	0.12		0.13	pyroxenite	0.473203
WAS1965-009-067-VG933GL	MARR123	22.242	-45.023	50.35	1.64	10.13	7.47	15.39	10.87	2.89	0.12		0.14	pyroxenite	0.44456
WAS1965-009-067-VG281GL	MARR123	22.242	-45.023	50.51	1.64	10.18	7.67	15.5	10.84	2.79	0.14		0.12	pyroxenite	0.473784
WAS1965-009-002GL	MARR123	22.242	-45.023	50.19	1.84	10.49	7.6	15.38	10.89	2.91	0.14		0.16	pyroxenite	0.468954
WAS1965-009-070GL	MARR123	22.242	-45.023	50.22	1.71	10.13	7.67	15.36	10.88	2.89	0.13		0.14	pyroxenite	0.451927
WAS1965-009-050GL	MARR123	22.242	-45.023	50.14	1.65	10.21	7.64	15.16	10.89	2.91	0.1		0.14	pyroxenite	0.412447
WAS1965-009-074GL	MARR123	22.242	-45.023	51.02	1.7	10.09	7.82	15.39	10.87	2.93	0.13		0.12	pyroxenite	0.428942
WAS1965-009-024GL	MARR123	22.242	-45.023	50.13	1.66	10.1	7.75	15.48	10.91	2.9	0.13		0.16	pyroxenite	0.47198
WAS1965-009-069GL	MARR123	22.242	-45.023	50.56	1.66	10.02	7.73	15.65	10.95	2.81	0.1		0.14	pyroxenite	0.498333
WAS1965-009-004GL	MARR123	22.242	-45.023	50.54	1.74	10.11	7.76	15.63	10.95	2.87	0.13		0.14	pyroxenite	0.492485
WAS1965-009-048GL	MARR123	22.242	-45.023	49.86	1.81	10.31	7.6	15.37	11	2.79	0.12		0.16	pyroxenite	0.472576
WAS1965-009-005GL	MARR123	22.242	-45.023	50.83	1.72	10.19	7.48	15.72	11.04	2.92	0.13		0.14	pyroxenite	0.474377
WAS1965-009-077GL	MARR123	22.242	-45.023	50.61	1.7	10.21	7.54	15.57	11.04	2.9	0.12		0.15	pyroxenite	0.456194
WAS1965-009-071GL	MARR123	22.242	-45.023	50.14	1.79	10.44	7.69	15.35	11.01	2.8	0.14		0.15	pyroxenite	0.451823
WAS1965-009-044GL	MARR123	22.242	-45.023	51.27	1.76	10.53	6.86	15.33	11.26	3.03	0.14		0.14	pyroxenite	0.326344
WAS1965-009-009GL	MARR123	22.242	-45.023	51.09	1.76	10.16	7.35	15.79	11.13	2.95	0.14		0.13	pyroxenite	0.460844
WAS1965-009-063GL	MARR123	22.242	-45.023	50.64	1.67	10.11	7.57	15.54	11.1	2.9	0.13		0.15	pyroxenite	0.433117
WAS1965-009-078GL	MARR123	22.242	-45.023	50.56	1.88	10.22	7.87	15.61	11.18	3.07	0.13		0.13	pyroxenite	0.458671
WAS1965-009-032GL	MARR123	22.242	-45.023	50.88	1.75	10.15	7.04	16.12	11.45	3	0.12		0.15	pyroxenite	0.482728
RSRMM78-013-VG4261GL	MARR123	22.45	-45.02	50.34	1.51	9.86	7.7	15.16	11.25	2.82	0.11		0.13	pyroxenite	0.335094
RSRMM78-013-VG4260GL	MARR123	22.45	-45.02	50.42	1.51	9.84	7.74	15.57	11.27	2.85	0.1		0.13	pyroxenite	0.41863
RSRMM78-013-VG4259GL	MARR123	22.45	-45.02	51.12	1.58	9.99	7.81	15.63	11.28	2.8	0.11		0.13	pyroxenite	0.416648
WAS1965-004-064GL	MARR123	22.483	-45.047	50.19	1.96	10.75	7.14	15.24	10.76	2.94	0.13		0.15	pyroxenite	0.463079
WAS1965-004-295GL	MARR123	22.483	-45.047	50.19	1.93	10.58	7.12	14.95	10.84	2.99	0.13		0.15	pyroxenite	0.379982
WAS1965-004-037GL	MARR123	22.483	-45.047	50.71	2.01	10.73	7.09	15.11	10.94	2.99	0.15		0.15	pyroxenite	0.384246
WAS1965-004-040GL	MARR123	22.483	-45.047	50.76	1.78	10.03	7.23	15.48	11.22	2.95	0.13		0.14	pyroxenite	0.395751
WAS1965-004-096GL	MARR123	22.483	-45.047	50.8	1.65	9.82	7.24	15.36	11.27	2.88	0.13		0.13	pyroxenite	0.350516
WAS1965-004-081GL	MARR123	22.483	-45.047	50.47	1.79	10.16	7.46	15.42	11.21	2.84	0.12		0.13	pyroxenite	0.416475
WAS1965-004-VG2977GL	MARR123	22.483	-45.047	50.4	1.78	9.96	6.87	14.97	11.41	2.9	0.16		0.15	pyroxenite	0.255648
WAS1965-004-293GL	MARR123	22.483	-45.047	50.35	1.72	10.05	7.45	15.43	11.27	2.81	0.1		0.13	pyroxenite	0.412972
WAS1965-004-063GL	MARR123	22.483	-45.047	50.61	1.71	9.95	7.28	15.62	11.33	2.94	0.15		0.13	pyroxenite	0.401553
WAS1965-004-101GL	MARR123	22.483	-45.047	50.34	1.9	10.12	7.21	15.44	11.36	2.92	0.13		0.13	pyroxenite	0.398106
WAS1965-004-066GL	MARR123	22.483	-45.047	51.09	1.68	9.94	7.19	15.73	11.38	2.88	0.14		0.14	pyroxenite	0.401746
WAS1965-004-182GL	MARR123	22.483	-45.047	50.53	1.73	10.05	7.44	15.39	11.34	2.89	0.13		0.13	pyroxenite	0.372499
WAS1965-004-125GL	MARR123	22.483	-45.047	50.47	1.76	9.97	7.42	15.46	11.39	2.88	0.13		0.15	pyroxenite	0.38442
WAS1965-004-400GL	MARR123	22.483	-45.047	51.01	1.77	10.15	7.34	15.43	11.42	2.85	0.14		0.15	pyroxenite	0.35558
WAS1965-004-004BGL	MARR123	22.483	-45.047	50.64	1.72	10.01	7.4	15.29	11.41	2.97	0.14		0.17	pyroxenite	0.323533
WAS1965-004-174GL	MARR123	22.483	-45.047	50.55	1.85	9.86	7.18	15.46	11.53	2.9	0.13		0.16	pyroxenite	0.360641
WAS1965-004-135GL	MARR123	22.483	-45.047	50.68	1.75	9.88	7.36	15.51	11.51	2.78	0.14		0.12	pyroxenite	0.370738
WAS1965-004-094GL	MARR123	22.483	-45.047	50.73	1.72	10.2	7.42	15.3	11.5	2.82	0.12		0.15	pyroxenite	0.331526
WAS1965-004-032GL	MARR123	22.483	-45.047	50.75	1.65	9.84	7.3	15.48	11.55	2.85	0.15		0.17	pyroxenite	0.333556
WAS1965-004-042GL	MARR123	22.483	-45.047	50.75	1.7	9.94	7.05	15.1	11.66	2.73	0.14		0.15	pyroxenite	0.250379
WAS1965-004-369GL	MARR123	22.483	-45.047	50.92	1.72	10.18	7.4	15.57	11.6	2.92	0.14		0.13	pyroxenite	0.351554
WAS1965-004-138GL	MARR123	22.483	-45.047	50.47	1.75	9.78	7.45	15.62	11.6	2.92	0.14		0.13	pyroxenite	0.37707
WAS1965-004-301GL	MARR123	22.483	-45.047	51.36	1.66	9.93	7.28	15.18	11.72	2.77	0.15		0.13	pyroxenite	0.232718
WAS1965-004-134GL	MARR123	22.483	-45.047	50.41	1.54	9.38	8.03	16.15	11.55	2.73	0.09		0.1	pyroxenite	0.516089
RSRMM81-005-001GGL	MARR123	22.5	-45	49.89	1.76	10.26	7.47	15.49	10.98	2.88	0.13		0.17	pyroxenite	0.479826
RSRMM81-005-030GL	MARR123	22.5	-45	50.52	1.66	9.63	7.45	15.6	11.3	2.79	0.14		0.12	pyroxenite	0.414558
RSRMM81-005-023GL	MARR123	22.5	-45	50.34	1.64	9.87	7.52	15.33	11.32	2.9	0.14		0.15	pyroxenite	0.354875
RSRMM81-005-006GGL	MARR123	22.5	-45	50.89	1.61	9.91	7.42	15.51	11.38	2.83	0.12		0.17	pyroxenite	0.371238
RSRMM81-005-002GGL	MARR123	22.5	-45	49.52	1.66	9.52	7.78	15.52	11.28	2.8	0.14		0.17	pyroxenite	0.445247
RSRMM81-005-005GGL	MARR123	22.5	-45	49.83	1.62	9.68	7.7	15.58	11.39	2.87	0.13		0.17	pyroxenite	0.422657
RSRMM81-003-007GGL	MARR123	22.52	-45.02	50.13	1.77	10.34	7.6	15.49	11.31	2.7	0.12		0.17	pyroxenite	0.444843
RSRMM81-003-005GL	MARR123	22.52	-45.02	50.76	1.65	9.97	7.24	15.22	11.57	2.92	0.12		0.16	pyroxenite	0.277421
ALV2882-1233WR	MARR123	22.608	-44.948	50.45	1.36	8.55	7.78	16.92	11.64	2.82	0.19	0.16	0.135	pyroxenite	0.587223
ALV2883-1455WR	MARR123	22.633	-44.933	50.13	1.49	9.1	7.88	16.16	11.72	2.93	0.26	0.17	0.148	peridotite	0.425297
ALV2883-1250WR	MARR123	22.633	-44.933	49.66	0.85	7.9	10.41	16.59	12.21	2.13	0.04	0.15	0.075	peridotite	0.581866
CHN0044-002WR	MARR123	22.633	-44.967	49.1	1.73	10.646	8.09	15.27	10.61	2.86	0.25	0.2	0.16	pyroxenite	0.510595
CHN0044-002-001WR	MARR123	22.633	-44.967	49.74	1.53	9.044	7.41	16.52	11.69	2.7	0.21	0.16	0.06	pyroxenite	0.544019
ALV2568-1410WR	MARR123	22.663	-44.921	50.67	1.36	8.27	8.72	15.85	11.81	2.98	0.04	0.17	0.131	peridotite	0.383296
ALV2568-1428WR	MARR123	22.663	-44.921	49.96	1.68	8.78	7.78	18.23	10.22	2.97	0.1	0.12	0.163	pyroxenite	1.06781
ALV2568-1343WR	MARR123	22.664	-44.922	50.79	1.11	7.81	9.17	15.82	12.3	2.68	0.05	0.17	0.101	peridotite	0.29397
ALV2568-1152WR	MARR123	22.666	-44.926	49.73	1.4	8.2	9.44	16.43	11.97	2.45	0.07	0.17	0.134	peridotite	0.580123
ALV2568-1053WR	MARR123	22.667	-44.927	52.19	1.76	8.27	7.41	15.85	10.6	3.55	0.03	0.16	0.192	pyroxenite	0.468968
ALV2573-1524GL	MARR123	22.7	-45.051	50.86	1.84	9.44	7.8	15.47	10.92	3.13	0.15	0.19	0.192	pyroxenite	0.429819
ALV2573-1153GL	MARR123	22.7	-45.048	51.21	1.85	9.55	7.42	15.15	11.11	3.16	0.16	0.19	0.182	pyroxenite	0.308639
AII0132-1-004-001GL	MARR122	22.758	-44.92	51.08	1.6	9.06	8.07	15.14	11.61	2.98	0.11	0.19	0.162	peridotite	0.244992
AII0132-1-006-001GL	MARR122	22.807	-44.937	50.83	1.52	8.7	8.28	15.56	11.72	2.94	0.12	0.18	0.151	peridotite	0.319454
Kperidotite0115-022-001GL	MARR122	22.84	-45.0183	49.35	1.89	10.404	7.06	16.36	10.52	3.21	0.148	0.193	0.2	pyroxenite	0.726003
Kperidotite0115-022-001GL	MARR122	22.84	-45.0183	49.35	1.89	10.404	7.06	16.36	10.52	3.21	0.148	0.193	0.2	pyroxenite	0.726003
Kperidotite0115-022GL	MARR122	22.84	-45.018	49.53	1.9	10.68	7.36	15.52	10.73	3.08	0.146	0.193	0.199	pyroxenite	0.539957
AII0132-1-005-001GL	MARR122	22.845	-44.937	50.92	1.72	9.2	7.87	15.56	11.11	3.06	0.18	0.19	0.182	pyroxenite	0.400185
ALV1691-002GL	MARR122	22.86	-44.88	49.66	1.84	10.87	7.9	15.32	10.47	3.06	0.11		0.2	pyroxenite	0.552889
ALV1691-005GL	MARR122	22.86	-44.89	50.08	2	10.44	7.44	15.24	10.86	3	0.14		0.16	pyroxenite	0.452934
ALV1691-013GL	MARR122	22.86	-44.89	49.78	1.66	10.42	7.96	15.41	10.72	3.06	0.13		0.16	pyroxenite	0.498881
ALV1691-006GL	MARR122	22.86	-44.89	49.88	1.96	10.53	7.93	15.18	10.74	3.04	0.14		0.16	pyroxenite	0.474251
ALV1691-015GL	MARR122	22.86	-44.88	49.86	1.65	10.21	8.11	15.47	10.7	3.01	0.13		0.18	pyroxenite	0.515121
ALV1691-014GL	MARR122	22.86	-44.89	50.13	1.68	10.19	8	15.62	10.84	3.02	0.14		0.15	pyroxenite	0.510997
ALV1691-008GL	MARR122	22.86	-44.89	50.07	1.78	10.19	8.07	15.81	11.01	2.92	0.1		0.14	pyroxenite	0.560403
ALV1692-009GL	MARR122	22.89	-44.97	50.18	1.41	9.17	7.77	16.16	11.71	2.83	0.11		0.14	peridotite	0.465486
ALV1692-010GL	MARR122	22.89	-44.97	50.64	1.41	9.01	7.64	15.81	11.8	2.8	0.11		0.16	peridotite	0.356016
ALV1692-007GL	MARR122	22.9	-44.97	50.27	1.38	9.16	7.84	16.03	11.68	2.86	0.12		0.13	peridotite	0.431729
ALV1692-006GL	MARR122	22.9	-44.97	50.34	1.41	9.13	7.81	15.86	11.73	2.86	0.1		0.12	peridotite	0.392863
ALV1692-004GL	MARR122	22.9	-44.97	50.19	1.26	8.79	8.15	16.52	11.86	2.82	0.23		0.14	peridotite	0.472559
ALV1690-015GL	MARR122	22.9	-44.93	49.51	1.78	10.07	7.35	15.64	11.03	3.05	0.15		0.21	pyroxenite	0.496024
ALV1690-016-AGL	MARR122	22.9	-44.93	50.62	1.91	10.72	6.75	14.71	11.22	3.06	0.16		0.2	pyroxenite	0.229334
ALV1690-022GL	MARR122	22.9	-44.93	49.63	1.74	10.13	7.31	15.86	11.07	2.92	0.14		0.16	pyroxenite	0.539921
ALV1690-020GL	MARR122	22.9	-44.93	49.93	1.73	10.42	7.54	15.73	11.01	2.92	0.15		0.21	pyroxenite	0.517012
ALV1690-021GL	MARR122	22.9	-44.93	49.94	1.73	10.26	7.38	15.9	11.06	2.98	0.15		0.18	pyroxenite	0.533088
ALV1690-002GL	MARR122	22.9	-44.93	50.12	1.78	9.98	7.33	15.88	11.08	2.97	0.13		0.17	pyroxenite	0.524204
ALV1690-003GL	MARR122	22.9	-44.93	50.34	1.73	10.03	7.3	15.9	11.1	2.96	0.14		0.17	pyroxenite	0.509241
ALV1690-001GL	MARR122	22.9	-44.93	50.44	1.67	10.25	7.28	15.64	11.13	2.93	0.13		0.17	pyroxenite	0.44889
ALV1690-023GL	MARR122	22.9	-44.93	50.05	1.72	10.35	7.47	15.81	11.1	2.96	0.16		0.2	pyroxenite	0.505572
ALV1690-002WR	MARR122	22.9	-44.93	50.29	1.69	9.81	7.28	15.87	11.19	2.81	0.1	0.18	0.2	pyroxenite	0.509309
ALV1690-004GL	MARR122	22.9	-44.93	50.3	1.8	10.22	7.34	15.61	11.18	2.93	0.14		0.16	pyroxenite	0.452721
ALV1690-011GL	MARR122	22.9	-44.93	49.95	1.7	10.28	7.54	16.02	11.13	3.02	0.13		0.18	pyroxenite	0.55309
ALV1690-012GL	MARR122	22.9	-44.93	49.83	1.71	10.04	7.35	15.81	11.19	2.93	0.16		0.17	pyroxenite	0.493571
ALV1690-013GL	MARR122	22.9	-44.93	50.06	1.7	10	7.45	15.74	11.18	2.92	0.15		0.18	pyroxenite	0.476103
ALV1690-017WR	MARR122	22.9	-44.93	50.06	1.55	9.31	7.17	16.72	11.27	2.85	0.1	0.17	0.21	pyroxenite	0.650371
ALV1690-013WR	MARR122	22.9	-44.93	50.22	1.71	9.97	7.27	15.99	11.25	2.95	0.09		0.21	pyroxenite	0.52261
ALV1690-003WR	MARR122	22.9	-44.93	50.47	1.68	9.75	7.31	15.86	11.24	2.85	0.11	0.18	0.21	pyroxenite	0.486165
ALV1690-016WR	MARR122	22.9	-44.93	49.43	1.44	9	7.55	17.38	11.17	2.78	0.08		0.22	pyroxenite	0.823057
ALV1690-010GL	MARR122	22.9	-44.93	49.48	1.65	10.1	7.64	15.87	11.15	2.98	0.14		0.22	pyroxenite	0.532655
ALV1690-014GL	MARR122	22.9	-44.93	50.24	1.75	9.97	7.3	15.55	11.26	2.98	0.14		0.18	pyroxenite	0.415924
ALV1690-011WR	MARR122	22.9	-44.93	50.08	1.69	9.79	7.37	15.89	11.26	2.77	0.2	0.18	0.2	pyroxenite	0.487516
ALV1690-012WR	MARR122	22.9	-44.93	49.92	1.69	9.8	7.18	16.13	11.32	2.89	0.1		0.22	pyroxenite	0.547324
ALV1690-006WR	MARR122	22.9	-44.93	49.96	1.68	9.76	7.23	15.95	11.31	2.79	0.15	0.18	0.21	pyroxenite	0.505156
ALV1690-014WR	MARR122	22.9	-44.93	50.24	1.7	9.87	7.47	15.91	11.24	2.86	0.11	0.18	0.21	pyroxenite	0.51355
ALV1690-001WR	MARR122	22.9	-44.93	50.12	1.74	9.94	7.64	15.87	11.2	2.77	0.11		0.18	pyroxenite	0.5295
ALV1690-021WR	MARR122	22.9	-44.93	50.15	1.72	9.86	7.64	16.02	11.2	2.91	0.1		0.18	pyroxenite	0.549021
ALV1690-023WR	MARR122	22.9	-44.93	50.06	1.72	9.88	7.73	15.91	11.18	2.82	0.11		0.18	pyroxenite	0.539212
ALV1690-010WR	MARR122	22.9	-44.93	50.24	1.7	9.78	7.64	15.97	11.21	2.92	0.11		0.18	pyroxenite	0.526527
ALV1690-015WR	MARR122	22.9	-44.93	50.05	1.75	9.97	7.58	15.93	11.23	2.87	0.11		0.17	pyroxenite	0.533178
ALV1690-009GL	MARR122	22.9	-44.93	49.83	1.67	9.65	7.57	15.84	11.25	2.97	0.12		0.16	pyroxenite	0.495944
ALV1690-008GL	MARR122	22.9	-44.93	50.1	1.62	9.9	7.71	16.01	11.22	2.87	0.13		0.13	pyroxenite	0.532661
ALV1690-004WR	MARR122	22.9	-44.93	50.29	1.7	9.83	7.55	16.34	11.31	2.73	0.11		0.16	pyroxenite	0.596557
ALV1690-019GL	MARR122	22.9	-44.93	49.98	1.58	9.66	7.75	16.01	11.28	2.91	0.13		0.16	pyroxenite	0.518956
ALV1690-009WR	MARR122	22.9	-44.93	50.16	1.66	9.65	7.4	16.06	11.39	2.83	0.16	0.18	0.2	pyroxenite	0.503782
ALV1690-008WR	MARR122	22.9	-44.93	50.08	1.59	9.46	7.31	16.09	11.46	2.79	0.16	0.17	0.2	pyroxenite	0.492714
ALV1690-020WR	MARR122	22.9	-44.93	50.14	1.55	9.3	7.26	16.03	11.52	2.79	0.14	0.17	0.21	pyroxenite	0.466779
ALV1690-007WR	MARR122	22.9	-44.93	50.02	1.55	9.14	7.03	16.45	11.68	2.84	0.13	0.16	0.2	pyroxenite	0.525394
ALV1690-022WR	MARR122	22.9	-44.93	50.03	1.52	9.28	7.47	16.23	11.57	2.87	0.12	0.17	0.19	pyroxenite	0.50849
ALV1692-002GL	MARR122	22.9	-44.97	50.23	1.38	8.88	8.03	16.64	11.41	2.89	0.25		0.17	pyroxenite	0.561926
ALV1690-005GL	MARR122	22.9	-44.93	49.85	1.47	8.72	7.68	16.46	11.55	2.83	0.25		0.15	pyroxenite	0.519786
ALV1690-019WR	MARR122	22.9	-44.93	50.24	1.46	9.13	7.89	16.09	11.51	2.74	0.09		0.2	pyroxenite	0.49878
ALV1690-018-AGL	MARR122	22.9	-44.93	49.76	1.45	9.2	8.09	16.34	11.47	2.82	0.12		0.14	pyroxenite	0.568585
ALV1690-018-BGL	MARR122	22.9	-44.93	50.42	1.47	9.06	7.93	16.36	11.54	2.79	0.12		0.16	pyroxenite	0.531883
ALV1690-018WR	MARR122	22.9	-44.93	50.02	1.45	9.13	7.68	16	11.62	2.72	0.1	0.17	0.2	pyroxenite	0.466536
ALV1690-017GL	MARR122	22.9	-44.93	50.21	1.42	9.29	8.16	16.4	11.48	2.85	0.13		0.16	pyroxenite	0.556301
ALV1692-003GL	MARR122	22.9	-44.97	49.59	1.42	8.81	8.31	16.68	11.46	2.83	0.24		0.15	pyroxenite	0.6096
ALV1692-005GL	MARR122	22.9	-44.97	50.13	1.36	9.42	8.11	16.22	11.53	2.81	0.11		0.12	pyroxenite	0.517613
AII0114-2-002-005GL	MARR122	22.91	-44.93	50.24	1.77	10.63	7.27	15.29	10.73	3	0.19		0.16	pyroxenite	0.435002
AII0114-2-002-004GL	MARR122	22.91	-44.93	50.51	1.82	10.24	7.29	15.38	10.92	3.04	0.17		0.15	pyroxenite	0.418313
AII0114-2-002-013GL	MARR122	22.91	-44.93	50.83	1.86	10.3	7.2	15.33	10.97	3.08	0.19		0.21	pyroxenite	0.382268
AII0114-2-002-007GL	MARR122	22.91	-44.93	50.33	1.75	10.51	7.39	15.56	10.94	3.05	0.16		0.19	pyroxenite	0.461924
AII0114-2-002-010GL	MARR122	22.91	-44.93	50.13	1.62	10.37	7.44	15.59	11.04	2.97	0.12		0.17	pyroxenite	0.464735
AII0114-2-002-008GL	MARR122	22.91	-44.93	50.41	1.66	10.35	7.45	15.68	11.06	3.14	0.12		0.19	pyroxenite	0.460993
AII0114-2-002-006GL	MARR122	22.91	-44.93	50.19	1.63	10.24	7.46	15.59	11.19	3.01	0.12		0.2	pyroxenite	0.436277
AII0114-2-002-012GL	MARR122	22.91	-44.93	50.72	1.6	10.07	7.38	15.59	11.26	3	0.12		0.17	pyroxenite	0.398329
AII0114-2-002-002GL	MARR122	22.91	-44.93	50.57	1.62	9.99	7.36	15.68	11.29	3.02	0.11		0.16	pyroxenite	0.420301
AII0114-2-002-009GL	MARR122	22.91	-44.93	50.56	1.62	10.08	7.51	15.54	11.26	3.02	0.13		0.19	pyroxenite	0.394777
AII0114-2-002-011GL	MARR122	22.91	-44.93	50.38	1.63	10.08	7.54	15.56	11.26	2.94	0.13		0.16	pyroxenite	0.414366
AII0114-2-002-001GL	MARR122	22.91	-44.93	50.52	1.6	9.91	7.45	15.32	11.42	3.01	0.1		0.18	pyroxenite	0.32756
AII0114-2-002-014GL	MARR122	22.91	-44.93	50.55	1.61	9.98	7.44	15.4	11.43	3	0.13		0.16	pyroxenite	0.335818
AII0114-2-002-003GL	MARR122	22.91	-44.93	50.98	1.62	9.84	7.41	15.64	11.51	2.93	0.13		0.15	pyroxenite	0.364252
Kperidotite0115-018-AGL	MARR122	22.928	-45	48.44	1.08	9.22	9.57	16.59	11.2	2.54	0.078	0.171	0.106	peridotite	0.771024
Kperidotite0115-018-BGL	MARR122	22.928	-45	48.8	1.33	9.52	9.21	15.83	11.03	2.64	0.094	0.176	0.137	pyroxenite	0.620554
AII0114-2-001-011GL	MARR122	22.97	-44.93	50.98	1.67	10.25	6.99	14.99	11.33	2.98	0.14		0.16	pyroxenite	0.246422
AII0114-2-001-008GL	MARR122	22.97	-44.93	50.06	1.44	9.57	7.23	16	11.39	2.84	0.11		0.14	pyroxenite	0.476869
AII0114-2-001-010GL	MARR122	22.97	-44.93	50.71	1.64	9.62	7.6	15.8	11.3	2.9	0.11		0.15	pyroxenite	0.451257
AII0114-2-001-016GL	MARR122	22.97	-44.93	50.27	1.52	9.58	7.85	15.93	11.29	2.93	0.11		0.13	pyroxenite	0.48868
AII0114-2-001-013GL	MARR122	22.97	-44.93	50.28	1.48	9.35	7.77	15.8	11.36	2.94	0.11		0.14	pyroxenite	0.438977
AII0114-2-001-009GL	MARR122	22.97	-44.93	50.62	1.49	9.69	7.83	15.91	11.37	2.88	0.11		0.13	pyroxenite	0.460715
AII0114-2-001-002GL	MARR122	22.97	-44.93	50.07	1.53	9.5	7.86	15.98	11.37	2.93	0.1		0.12	pyroxenite	0.498582
AII0114-2-001-003GL	MARR122	22.97	-44.93	50.54	1.46	9.52	7.8	15.78	11.4	2.97	0.11		0.14	pyroxenite	0.417646
AII0114-2-001-004-VG8824GL	MARR122	22.97	-44.93	50.27	1.44	9.53	7.85	15.88	11.39	2.89	0.13		0.12	pyroxenite	0.450711
AII0114-2-001-012GL	MARR122	22.97	-44.93	50	1.48	9.45	7.87	15.89	11.42	2.9	0.11		0.17	pyroxenite	0.467976
AII0114-2-001-006GL	MARR122	22.97	-44.93	50.46	1.46	9.38	7.7	15.69	11.48	2.88	0.11		0.13	pyroxenite	0.391663
AII0114-2-001-007GL	MARR122	22.97	-44.93	50.68	1.47	9.32	7.67	16.01	11.49	2.88	0.12		0.13	pyroxenite	0.446087
AII0114-2-001-001GL	MARR122	22.97	-44.93	50.77	1.43	9.41	7.73	15.6	11.55	2.88	0.08		0.16	pyroxenite	0.357525
AII0114-2-001-004-VG8744GL	MARR122	22.97	-44.93	50.15	1.49	9.29	7.93	15.65	11.54	2.96	0.08		0.13	pyroxenite	0.396252
AII0114-2-001-015GL	MARR122	22.97	-44.93	50.72	1.48	9.27	7.82	15.98	11.61	2.89	0.11		0.14	pyroxenite	0.427198
AII0114-2-001-014GL	MARR122	22.97	-44.93	50.94	1.46	9.26	7.94	15.86	11.61	2.86	0.1		0.14	pyroxenite	0.40004
AII0114-2-001-005GL	MARR122	22.97	-44.93	50.52	1.46	9.34	8.03	15.99	11.6	2.91	0.12		0.14	pyroxenite	0.438733
Kperidotite0115-023GL	MARR122	23.008	-45.018	49.92	1.76	10.53	7.47	15.17	10.9	2.99	0.124	0.188	0.177	pyroxenite	0.422954
Kperidotite0115-023-001GL	MARR122	23.0083	-45.0183	50.35	1.84	10.125	7.53	15.03	11.02	2.96	0.128	0.188	0.18	pyroxenite	0.364069
Kperidotite0115-023-001GL	MARR122	23.0083	-45.0183	50.35	1.84	10.125	7.53	15.03	11.02	2.96	0.128	0.188	0.18	pyroxenite	0.364069
AII0092-2-007-040GL	MARR122	23.02	-44.96	50.5	1.8	10.57	7.05	15.26	10.76	3.08	0.17		0.2	pyroxenite	0.410323
AII0092-2-007-006BGL	MARR122	23.02	-44.96	50.81	1.7	10.4	6.95	15.94	10.82	2.93	0.18		0.16	pyroxenite	0.521572
AII0092-2-007-039GL	MARR122	23.02	-44.96	50.83	1.72	10.45	7.03	15.32	10.89	3.08	0.17		0.21	pyroxenite	0.380524
AII0092-2-007-037GL	MARR122	23.02	-44.96	50.49	1.78	10.57	7.04	15.29	10.89	3.05	0.17		0.18	pyroxenite	0.397617
AII0092-2-007-035GL	MARR122	23.02	-44.96	50.64	1.77	10.47	7.11	15.16	10.9	3.08	0.16		0.16	pyroxenite	0.362954
AII0092-2-007-003GL	MARR122	23.02	-44.96	51.23	1.7	10.4	7.07	15.37	10.92	3.01	0.15		0.11	pyroxenite	0.382201
AII0092-2-007-030GL	MARR122	23.02	-44.96	50.98	1.81	10.49	7.18	15.43	10.9	2.92	0.13		0.16	pyroxenite	0.435258
AII0092-2-007-011GL	MARR122	23.02	-44.96	50.9	1.72	10.46	7.09	15.29	10.93	3.03	0.19		0.15	pyroxenite	0.365664
AII0092-2-007-034GL	MARR122	23.02	-44.96	50.38	1.74	10.37	7.07	15.23	10.94	3.01	0.14		0.16	pyroxenite	0.3872
AII0092-2-007-004GL	MARR122	23.02	-44.96	51.67	1.74	10.43	7.02	15.42	10.99	2.95	0.18		0.15	pyroxenite	0.366554
AII0092-2-007-055GL	MARR122	23.02	-44.96	50.38	1.74	10.54	7.01	15.39	11	3.05	0.17		0.21	pyroxenite	0.400654
AII0092-2-007-024GL	MARR122	23.02	-44.96	50.27	1.68	10.43	7.12	15.62	10.97	3.01	0.15		0.17	pyroxenite	0.461958
AII0092-2-007-025GL	MARR122	23.02	-44.96	50.41	1.7	10.4	7.11	15.65	10.98	3.06	0.16		0.17	pyroxenite	0.455907
AII0092-2-007-027GL	MARR122	23.02	-44.96	50.9	1.77	10.19	6.91	15.42	11.05	2.96	0.13		0.17	pyroxenite	0.395269
AII0092-2-007-006GL	MARR122	23.02	-44.96	51.11	1.67	10.29	7.18	15.79	10.97	2.96	0.16		0.18	pyroxenite	0.464319
AII0092-2-007-020GL	MARR122	23.02	-44.96	50.73	1.67	10.33	7.2	15.51	10.97	2.96	0.16		0.18	pyroxenite	0.422114
AII0092-2-007-022GL	MARR122	23.02	-44.96	50.67	1.66	10.21	7.24	15.56	11	2.99	0.18		0.15	pyroxenite	0.42017
AII0092-2-007-029GL	MARR122	23.02	-44.96	50.71	1.74	10.37	7.19	15.55	11.06	3.01	0.14		0.18	pyroxenite	0.427808
AII0092-2-007-031EGL	MARR122	23.02	-44.96	50.68	1.47	9.96	7.52	15.73	11.01	2.85	0.11		0.15	pyroxenite	0.468995
AII0092-2-007-001DGL	MARR122	23.02	-44.96	51.31	1.72	10.37	7.1	15.11	11.34	2.98	0.17		0.17	pyroxenite	0.260831
AII0092-2-007-031GL	MARR122	23.02	-44.96	50.51	1.54	9.93	7.56	15.9	11.23	2.91	0.1		0.16	pyroxenite	0.485482
AII0092-2-007-031CGL	MARR122	23.02	-44.96	50.47	1.59	9.89	7.52	15.71	11.28	2.89	0.11		0.15	pyroxenite	0.441949
AII0092-2-007-031BGL	MARR122	23.02	-44.96	50.69	1.57	9.75	7.5	16.13	11.34	2.78	0.1		0.17	pyroxenite	0.517726
AII0092-2-006-018GL	MARR122	23.03	-44.91	50.72	1.8	10.19	7.25	15.19	10.6	3.02	0.13		0.23	pyroxenite	0.427448
AII0092-2-005-072GL	MARR122	23.03	-45.03	51.06	1.82	10.18	7.08	15.37	10.76	2.96	0.11		0.22	pyroxenite	0.4365
AII0092-2-005-VG3096GL	MARR122	23.03	-45.03	51.56	1.69	10.26	7.21	15.46	10.79	2.84	0.12		0.14	pyroxenite	0.429886
AII0092-2-005-064GL	MARR122	23.03	-45.03	50.15	1.88	10.3	7.05	15.46	10.84	2.99	0.11		0.19	pyroxenite	0.482515
AII0092-2-005-066GL	MARR122	23.03	-45.03	50.66	1.78	10.39	7.26	15.45	10.8	3.02	0.1		0.22	pyroxenite	0.464373
AII0092-2-005-008GL	MARR122	23.03	-45.03	50.55	1.73	10.14	7.4	15.46	10.76	3.11	0.14		0.14	pyroxenite	0.452486
AII0092-2-005-022GL	MARR122	23.03	-45.03	50.56	1.75	10.1	7.18	15.04	10.87	2.97	0.13		0.18	pyroxenite	0.357583
AII0092-2-005-001BGL	MARR122	23.03	-45.03	51.11	1.85	10.36	7.08	15.43	10.91	2.92	0.13		0.19	pyroxenite	0.428593
AII0092-2-006-001CGL	MARR122	23.03	-44.91	50.8	1.77	10.09	6.79	15.3	11	3.07	0.11		0.28	pyroxenite	0.373637
AII0092-2-005-042GL	MARR122	23.03	-45.03	50.26	1.74	10.34	7.34	15.42	10.84	3.05	0.12		0.22	pyroxenite	0.456643
AII0092-2-006-022GL	MARR122	23.03	-44.91	50.86	1.78	10.11	7.01	15.14	10.94	3.07	0.13		0.21	pyroxenite	0.34818
AII0092-2-006-004GL	MARR122	23.03	-44.91	50.8	1.86	10.57	7.51	15.63	10.81	3.12	0.15		0.15	pyroxenite	0.490963
AII0092-2-005-030GL	MARR122	23.03	-45.03	49.65	1.79	10.42	7.5	16.07	10.83	2.97	0.12		0.2	pyroxenite	0.635253
AII0092-2-006-034GL	MARR122	23.03	-44.91	51.05	1.69	10.04	7.04	15.03	10.97	3.05	0.13		0.15	pyroxenite	0.305581
AII0092-2-005-001FGL	MARR122	23.03	-45.03	50.3	1.78	10.06	7.26	15.13	10.91	3.14	0.12		0.15	pyroxenite	0.373313
AII0092-2-006-039GL	MARR122	23.03	-44.91	50.81	1.71	9.87	7.02	15.07	10.99	3.01	0.13		0.18	pyroxenite	0.321906
AII0092-2-005-028GL	MARR122	23.03	-45.03	50.3	1.69	10.43	7.24	15.6	10.93	3.03	0.11		0.22	pyroxenite	0.477444
AII0092-2-005-048GL	MARR122	23.03	-45.03	50.38	1.74	10.29	7.25	15.56	10.94	3.02	0.14		0.22	pyroxenite	0.459632
AII0092-2-005-024GL	MARR122	23.03	-45.03	50.31	1.83	10.15	7.32	15.45	10.92	2.99	0.12		0.19	pyroxenite	0.459832
AII0092-2-006-032GL	MARR122	23.03	-44.91	51.27	1.69	10.15	6.96	14.95	11.03	3.05	0.13		0.16	pyroxenite	0.271952
AII0092-2-006-017GL	MARR122	23.03	-44.91	50.71	1.68	10.06	6.95	14.86	11.04	3.02	0.12		0.15	pyroxenite	0.272566
AII0092-2-006-037GL	MARR122	23.03	-44.91	51.02	1.65	10.09	7.12	14.94	11	3.05	0.12		0.18	pyroxenite	0.284063
AII0092-2-005-037GL	MARR122	23.03	-45.03	49.91	1.78	10.33	7.2	15.56	10.98	3.11	0.11		0.18	pyroxenite	0.477726
AII0092-2-006-040GL	MARR122	23.03	-44.91	50.83	1.74	9.95	6.92	15.12	11.07	3	0.11		0.17	pyroxenite	0.32853
AII0092-2-006-016GL	MARR122	23.03	-44.91	51.15	1.66	10.11	7.07	15.21	11.03	3	0.13		0.19	pyroxenite	0.333722
AII0092-2-006-001BGL	MARR122	23.03	-44.91	50.28	1.66	10.19	6.86	15.22	11.11	3.04	0.12		0.28	pyroxenite	0.349098
AII0092-2-006-002GL	MARR122	23.03	-44.91	50.47	1.71	10.32	7.47	15.07	10.94	3.3	0.13		0.16	pyroxenite	0.33363
AII0092-2-006-024GL	MARR122	23.03	-44.91	51.42	1.68	10.18	6.99	15	11.13	3.07	0.11		0.18	pyroxenite	0.266609
AII0092-2-005-010GL	MARR122	23.03	-45.03	50.62	1.83	10.16	7.4	15.14	11.01	3.01	0.12		0.21	pyroxenite	0.370651
AII0092-2-006-008GL	MARR122	23.03	-44.91	50.94	1.7	10.35	7.1	15.2	11.13	3.19	0.13		0.18	pyroxenite	0.31536
AII0092-007-031EGL	MARR122	23.03	-44.92	50.68	1.47	9.96	7.52	15.73	11.01	2.85	0.11		0.15	pyroxenite	0.468995
AII0092-2-005-021GL	MARR122	23.03	-45.03	51.29	1.75	10.13	7.19	15.15	11.13	2.92	0.12		0.19	pyroxenite	0.324696
AII0092-2-006-011GL	MARR122	23.03	-44.91	50.79	1.74	10.29	7.15	15.41	11.15	3.21	0.13		0.16	pyroxenite	0.365942
AII0092-2-006-003GL	MARR122	23.03	-44.91	50.56	1.75	10.07	7.27	15.69	11.12	3.04	0.14		0.17	pyroxenite	0.450124
AII0092-2-006-010GL	MARR122	23.03	-44.91	50.31	1.75	10.15	7.14	15.3	11.18	3.13	0.12		0.18	pyroxenite	0.363701
AII0092-2-006-012GL	MARR122	23.03	-44.91	51.23	1.71	10.32	7.43	15.26	11.14	3.17	0.11		0.16	pyroxenite	0.333863
AII0092-007-031CWR	MARR122	23.03	-44.92	50.01	1.57	9.45	7.52	16.37	11.42	2.75	0.15	0.18	0.17	pyroxenite	0.569143
AII0092-006-037GL	MARR122	23.04	-44.89	51.02	1.65	10.09	7.12	14.94	11	3.05	0.12		0.18	pyroxenite	0.284063
AII0092-006-008GL	MARR122	23.04	-44.89	50.94	1.7	10.35	7.1	15.2	11.13	3.19	0.13		0.18	pyroxenite	0.31536
AII0092-005-064GL	MARR122	23.0433	-45.0167	50.15	1.88	10.3	7.05	15.46	10.84	2.99	0.11		0.19	pyroxenite	0.482515
AII0092-005-001WR	MARR122	23.0433	-45.0167	50.53	1.76	9.98	7.79	15.77	11.12	2.78	0.12	0.17	0.19	pyroxenite	0.510404
AII0114-2-004-002GL	MARR122	23.05	-44.9	50.21	1.66	10.45	7.56	15.66	10.94	2.97	0.11		0.16	pyroxenite	0.503233
AII0114-2-004-007GL	MARR122	23.05	-44.9	50.18	1.68	10.1	7.58	15.71	10.98	2.99	0.13		0.15	pyroxenite	0.498483
AII0114-2-004-006GL	MARR122	23.05	-44.9	49.99	1.62	10.2	7.56	15.9	11.03	3.03	0.12		0.15	pyroxenite	0.533832
AII0114-2-004-001GL	MARR122	23.05	-44.9	49.91	1.72	10.02	7.53	15.52	11.1	3	0.1		0.15	pyroxenite	0.460954
AII0114-2-004-003GL	MARR122	23.05	-44.9	50.17	1.74	10.02	7.4	15.41	11.27	3.02	0.12		0.17	pyroxenite	0.392246
AII0114-2-004-004GL	MARR122	23.05	-44.9	49.84	1.53	9.92	7.55	16.19	11.37	3.01	0.1		0.13	pyroxenite	0.544712
ALV1695-002GL	MARR122	23.07	-44.92	50.29	1.97	10.94	6.89	15.34	10.7	3.1	0.17		0.19	pyroxenite	0.461719
ALV1695-001GL	MARR122	23.07	-44.92	50.75	1.85	10.4	6.66	15.15	11.08	3.12	0.18		0.21	pyroxenite	0.316368
ALV1696-015GL	MARR122	23.07	-44.99	50.19	1.65	9.86	7.52	15.41	11.23	2.91	0.11		0.13	pyroxenite	0.400721
ALV1695-006GL	MARR122	23.08	-44.93	51	1.9	10.59	6.71	15.07	10.85	3.17	0.15		0.19	pyroxenite	0.340086
ALV1695-003GL	MARR122	23.08	-44.92	49.83	1.89	10.67	6.86	15.03	10.84	3.03	0.19		0.18	pyroxenite	0.378253
ALV1695-004GL	MARR122	23.08	-44.92	50.76	1.99	10.74	6.72	15.08	10.94	3.18	0.16		0.18	pyroxenite	0.3454
ALV1695-005GL	MARR122	23.08	-44.92	50.29	1.98	10.29	6.7	14.96	11.01	3.18	0.13		0.2	pyroxenite	0.326423
AII0114-2-003-001GL	MARR122	23.08	-44.92	51.02	1.88	10.48	6.77	14.94	10.99	3	0.13		0.16	pyroxenite	0.309787
ALV1695-007GL	MARR122	23.08	-44.93	50.23	1.94	10.3	6.71	15.04	11.03	3.19	0.14		0.18	pyroxenite	0.334495
ALV1695-008GL	MARR122	23.08	-44.93	50.88	1.89	10.42	6.72	15.04	11.04	3.14	0.14		0.19	pyroxenite	0.311487
ALV1696-008GL	MARR122	23.08	-44.98	50.44	1.86	10.6	7	14.78	11.07	3.02	0.15		0.16	pyroxenite	0.2797
Kperidotite0115-021-AGL	MARR122	23.08	-44.99	49.45	1.68	10.03	7.74	15.59	10.88	3.01	0.13	0.184	0.177	pyroxenite	0.523061
ALV1695-009GL	MARR122	23.08	-44.93	50.63	1.77	10.18	7.01	14.94	11.3	2.95	0.1		0.15	pyroxenite	0.2781
ALV1696-002-AGL	MARR122	23.08	-44.96	50.72	1.72	10.11	7.01	15.4	11.31	3.11	0.12		0.19	pyroxenite	0.344905
ALV1696-005-AGL	MARR122	23.08	-44.97	50.43	1.81	10.21	6.88	15.09	11.38	3.08	0.14		0.18	pyroxenite	0.281845
ALV1696-004GL	MARR122	23.08	-44.97	51.19	1.72	10.22	7.03	15.17	11.35	3.06	0.14		0.17	pyroxenite	0.274015
ALV1696-003GL	MARR122	23.08	-44.96	50.57	1.75	9.96	7.04	15.22	11.36	3.04	0.12		0.16	pyroxenite	0.311958
ALV1696-001GL	MARR122	23.08	-44.96	50.81	1.73	9.96	7.08	15.12	11.42	2.95	0.1		0.16	pyroxenite	0.286239
ALV1696-006-AGL	MARR122	23.08	-44.97	50.55	1.57	9.83	7.35	15.67	11.34	3	0.14		0.15	pyroxenite	0.395619
ALV1696-012GL	MARR122	23.08	-44.99	50.3	1.6	10.03	7.26	15.34	11.39	2.77	0.12		0.14	pyroxenite	0.356162
ALV1696-002-BGL	MARR122	23.08	-44.96	50.97	1.72	10.25	6.95	15.34	11.49	3.09	0.11		0.16	pyroxenite	0.300979
ALV1696-006-BGL	MARR122	23.08	-44.97	50.08	1.56	9.63	7.45	15.73	11.4	2.96	0.13		0.14	pyroxenite	0.421961
Kperidotite0115-021-BGL	MARR122	23.08	-44.99	49.29	1.36	9.54	8.13	15.87	11.43	2.84	0.117	0.171	0.145	pyroxenite	0.492937
Kperidotite0115-020-002GL	MARR121	23.135	-44.9833	49.4	1.56	9.477	8.14	15.78	10.82	3.09	0.139	0.179	0.17	pyroxenite	0.556562
Kperidotite0115-020-002GL	MARR121	23.135	-44.9833	49.4	1.56	9.477	8.14	15.78	10.82	3.09	0.139	0.179	0.17	pyroxenite	0.556562
Kperidotite0115-020GL	MARR121	23.135	-44.983	50.06	1.58	9.72	8.13	15.26	11.09	3.06	0.142	0.181	0.169	pyroxenite	0.381472
ALV1688-011GL	MARR121	23.16	-44.97	50.53	1.98	10.79	7	15.23	10.61	3.19	0.15		0.22	pyroxenite	0.443669
ALV1688-009GL	MARR121	23.16	-44.97	50.54	1.8	10.02	7.36	15.38	11.07	2.94	0.12		0.14	pyroxenite	0.414379
ALV1688-006GL	MARR121	23.16	-44.97	49.84	1.27	9.86	7.99	16.79	10.95	2.97	0.07		0.13	pyroxenite	0.727337
ALV1688-008GL	MARR121	23.16	-44.97	50.68	1.78	9.76	7.44	15.49	11.14	2.94	0.13		0.19	pyroxenite	0.414934
ALV1688-005GL	MARR121	23.16	-44.97	50.4	1.84	10.4	6.91	15.12	11.3	3.04	0.11		0.21	pyroxenite	0.321957
ALV1688-016-BGL	MARR121	23.16	-44.97	50.69	1.59	9.87	7.67	15.57	11.09	2.89	0.13		0.14	pyroxenite	0.430235
ALV1688-016-AGL	MARR121	23.16	-44.97	50.06	1.63	9.97	7.79	15.63	11.12	2.84	0.08		0.13	pyroxenite	0.490886
ALV1688-015GL	MARR121	23.16	-44.97	50.32	1.59	9.92	7.89	15.59	11.12	2.89	0.12		0.15	pyroxenite	0.454147
ALV1688-014GL	MARR121	23.16	-44.97	50.61	1.59	9.88	7.96	15.68	11.15	2.84	0.09		0.16	pyroxenite	0.471637
Kperidotite0115-017GL	MARR121	23.195	-44.975	49.32	1.33	9.48	8.54	15.88	11.13	2.86	0.091	0.168	0.13	pyroxenite	0.55506
Kperidotite0115-017-007GL	MARR121	23.195	-44.975	49.52	1.36	9.279	8.49	15.95	11.22	2.88	0.09	0.169	0.13	pyroxenite	0.544902
Kperidotite0115-017-007GL	MARR121	23.195	-44.975	49.52	1.36	9.279	8.49	15.95	11.22	2.88	0.09	0.169	0.13	pyroxenite	0.544902
Kperidotite0115-017-005GL	MARR121	23.195	-44.975	49.8	1.35	9.351	8.68	15.75	11.36	2.84	0.087	0.17	0.13	pyroxenite	0.477996
Kperidotite0115-017-005GL	MARR121	23.195	-44.975	49.8	1.35	9.351	8.68	15.75	11.36	2.84	0.087	0.17	0.13	pyroxenite	0.477996
CHRRI88-031-102WR	MARR121	23.217	-44.967	49.2	1.61	9.72	7.68	15.7	11.5	2.91	0.13	0.16	0.15	pyroxenite	0.455351
ALV1685-001GL	MARR121	23.22	-44.95	50.1	2.02	10.39	6.8	15.23	10.61	3.26	0.15		0.15	pyroxenite	0.446802
ALV1685-002GL	MARR121	23.22	-44.95	50.21	1.59	10	7.31	15.75	11.15	3	0.1		0.17	pyroxenite	0.469841
ALV1685-004GL	MARR121	23.22	-44.95	49.85	1.59	9.98	7.46	16.14	11.19	2.98	0.1		0.14	pyroxenite	0.566367
ALV1685-003GL	MARR121	23.22	-44.95	50.36	1.58	9.94	7.37	15.8	11.24	3.02	0.1		0.16	pyroxenite	0.459395
Kperidotite0115-024-AGL	MARR121	23.253	-44.9	49.17	1.64	10.52	7.93	15.55	10.58	3.01	0.115	0.191	0.169	pyroxenite	0.586392
Kperidotite0115-024-001GL	MARR121	23.2533	-44.9	49.19	1.63	10.323	7.9	15.76	10.54	3.04	0.116	0.191	0.17	pyroxenite	0.62812
Kperidotite0115-024-001GL	MARR121	23.2533	-44.9	49.19	1.63	10.323	7.9	15.76	10.54	3.04	0.116	0.191	0.17	pyroxenite	0.62812
Kperidotite0115-024-004GL	MARR121	23.2533	-44.9	49.9	1.93	10.395	7.3	15.03	10.89	3.26	0.158	0.195	0.2	pyroxenite	0.373401
Kperidotite0115-024-004GL	MARR121	23.2533	-44.9	49.9	1.93	10.395	7.3	15.03	10.89	3.26	0.158	0.195	0.2	pyroxenite	0.373401
Kperidotite0115-019-007GL	MARR121	23.2668	-44.97	49.75	1.47	9.306	7.74	15.63	11.32	3.04	0.097	0.176	0.16	pyroxenite	0.4248
Kperidotite0115-019-007GL	MARR121	23.2668	-44.97	49.75	1.47	9.306	7.74	15.63	11.32	3.04	0.097	0.176	0.16	pyroxenite	0.4248
Kperidotite0115-019-AGL	MARR121	23.267	-44.97	49.56	1.76	10.74	7.18	15.17	10.9	3.14	0.124	0.194	0.179	pyroxenite	0.419526
Kperidotite0115-019-BGL	MARR121	23.267	-44.97	49.77	1.48	9.6	7.74	15.45	11.41	3.03	0.096	0.177	0.156	pyroxenite	0.376797
AII0129-7-R089GL	MARR121	23.3033	-44.9667	50.3729	1.85	10.4136	7.0416	15.0026	10.8636	3.3375	0.1539	0.1937	0.2192	pyroxenite	0.332591
AII0129-7-R089GL	MARR121	23.3033	-44.9667	50.3729	1.85	10.4136	7.0416	15.0026	10.8636	3.3375	0.1539	0.1937	0.2192	pyroxenite	0.332591
AII0129-7-R084GL	MARR121	23.3033	-44.9367	49.9463	2.0153	10.8087	6.8532	14.3885	11.1076	3.2264	0.1652	0.1982	0.2186	pyroxenite	0.197737
AII0129-7-R084GL	MARR121	23.3033	-44.9367	49.9463	2.0153	10.8087	6.8532	14.3885	11.1076	3.2264	0.1652	0.1982	0.2186	pyroxenite	0.197737
AII0129-7-R088GL	MARR121	23.3033	-44.9617	50.2354	1.7091	10.055	7.5738	15.4462	10.899	3.1286	0.1536	0.1831	0.2118	pyroxenite	0.439728
AII0129-7-R088GL	MARR121	23.3033	-44.9617	50.2354	1.7091	10.055	7.5738	15.4462	10.899	3.1286	0.1536	0.1831	0.2118	pyroxenite	0.439728
AII0129-7-R090GL	MARR121	23.3033	-44.9717	50.2766	1.7262	10.1401	7.5111	15.3573	11.0647	3.1503	0.1333	0.1856	0.2051	pyroxenite	0.399612
AII0129-7-R090GL	MARR121	23.3033	-44.9717	50.2766	1.7262	10.1401	7.5111	15.3573	11.0647	3.1503	0.1333	0.1856	0.2051	pyroxenite	0.399612
AII0129-7-R091GL	MARR121	23.3033	-44.9783	50.2014	1.61	9.7544	7.7778	15.5102	11.166	3.0922	0.1385	0.1803	0.2073	pyroxenite	0.411708
AII0129-7-R091GL	MARR121	23.3033	-44.9783	50.2014	1.61	9.7544	7.7778	15.5102	11.166	3.0922	0.1385	0.1803	0.2073	pyroxenite	0.411708
AII0129-7-R087GL	MARR121	23.3033	-44.955	50.3531	1.6254	10.0944	7.5787	15.4342	11.2653	3.118	0.1218	0.1818	0.195	pyroxenite	0.378413
AII0129-7-R087GL	MARR121	23.3033	-44.955	50.3531	1.6254	10.0944	7.5787	15.4342	11.2653	3.118	0.1218	0.1818	0.195	pyroxenite	0.378413
AII0129-7-R085GL	MARR121	23.3033	-44.9433	50.6124	1.5778	9.5873	7.4546	15.1164	11.4188	3.185	0.1239	0.179	0.1839	pyroxenite	0.250674
AII0129-7-R085GL	MARR121	23.3033	-44.9433	50.6124	1.5778	9.5873	7.4546	15.1164	11.4188	3.185	0.1239	0.179	0.1839	pyroxenite	0.250674
AII0129-7-R086GL	MARR121	23.3033	-44.9483	50.6432	1.5805	9.744	7.4907	15.3531	11.4912	3.1618	0.1231	0.1826	0.1999	pyroxenite	0.296846
AII0129-7-R086GL	MARR121	23.3033	-44.9483	50.6432	1.5805	9.744	7.4907	15.3531	11.4912	3.1618	0.1231	0.1826	0.1999	pyroxenite	0.296846
NADHS88-019-002WR	MARR121	23.306	-45.0073	49.7	2.07	10.926	6.91	14.83	10.48	3.12	0.3	0.19	0.21	pyroxenite	0.381898
AII0129-7-R080GL	MARR121	23.3333	-44.9367	50.5117	1.6199	9.7228	7.6123	15.4062	11.1923	3.1937	0.1339	0.1812	0.1974	pyroxenite	0.361893
AII0129-7-R080GL	MARR121	23.3333	-44.9367	50.5117	1.6199	9.7228	7.6123	15.4062	11.1923	3.1937	0.1339	0.1812	0.1974	pyroxenite	0.361893
AII0129-7-R021GL	MARR121	23.3333	-44.9417	50.7655	1.6203	9.8327	7.7048	15.4674	11.2838	3.0911	0.1552	0.1688	0.1982	pyroxenite	0.358173
AII0129-7-R021GL	MARR121	23.3333	-44.9417	50.7655	1.6203	9.8327	7.7048	15.4674	11.2838	3.0911	0.1552	0.1688	0.1982	pyroxenite	0.358173
AII0129-7-R016GL	MARR121	23.335	-44.97	50.311	1.2889	9.1561	8.5396	16.018	11.9294	2.7737	0.0865	0.1629	0.1789	peridotite	0.419351
AII0129-7-R016GL	MARR121	23.335	-44.97	50.311	1.2889	9.1561	8.5396	16.018	11.9294	2.7737	0.0865	0.1629	0.1789	peridotite	0.419351
AII0129-7-R017BGL	MARR121	23.335	-44.9633	49.6608	1.6649	9.0832	8.036	16.378	10.6128	3.3384	0.5878	0.1704	0.263	pyroxenite	0.550391
AII0129-7-R017BGL	MARR121	23.335	-44.9633	49.6608	1.6649	9.0832	8.036	16.378	10.6128	3.3384	0.5878	0.1704	0.263	pyroxenite	0.550391
AII0129-7-R017AGL	MARR121	23.335	-44.9633	49.5844	1.6782	8.9773	7.8979	16.4175	10.6576	3.3118	0.5866	0.1509	0.2563	pyroxenite	0.552536
AII0129-7-R017AGL	MARR121	23.335	-44.9633	49.5844	1.6782	8.9773	7.8979	16.4175	10.6576	3.3118	0.5866	0.1509	0.2563	pyroxenite	0.552536
AII0129-7-R017GL	MARR121	23.335	-44.9633	49.58	1.68	8.98	7.9	16.42	10.66	3.31	0.59		0.26	pyroxenite	0.549551
AII0129-7-R020GL	MARR121	23.335	-44.95	50.6019	1.6676	10.0921	7.6837	15.303	11.1978	3.0663	0.1468	0.1833	0.2034	pyroxenite	0.355455
AII0129-7-R020GL	MARR121	23.335	-44.95	50.6019	1.6676	10.0921	7.6837	15.303	11.1978	3.0663	0.1468	0.1833	0.2034	pyroxenite	0.355455
AII0129-7-R018GL	MARR121	23.335	-44.96	50.5869	1.5509	9.9991	7.8735	15.5252	11.2017	3.0537	0.1107	0.1775	0.2009	pyroxenite	0.406598
AII0129-7-R018GL	MARR121	23.335	-44.96	50.5869	1.5509	9.9991	7.8735	15.5252	11.2017	3.0537	0.1107	0.1775	0.2009	pyroxenite	0.406598
AII0129-7-R015GL	MARR121	23.3367	-44.975	50.3323	1.2774	9.1258	8.5332	16.0298	11.8599	2.7702	0.0806	0.1585	0.1864	peridotite	0.432034
AII0129-7-R015GL	MARR121	23.3367	-44.975	50.3323	1.2774	9.1258	8.5332	16.0298	11.8599	2.7702	0.0806	0.1585	0.1864	peridotite	0.432034
AII0129-7-R019AGL	MARR121	23.3367	-44.955	50.141	1.7962	9.7497	7.4101	15.9214	10.5486	3.4476	0.4148	0.1739	0.243	pyroxenite	0.49262
AII0129-7-R019AGL	MARR121	23.3367	-44.955	50.141	1.7962	9.7497	7.4101	15.9214	10.5486	3.4476	0.4148	0.1739	0.243	pyroxenite	0.49262
AII0129-7-R019BGL	MARR121	23.3367	-44.955	50.6484	1.7113	9.9984	7.4833	15.1849	11.127	3.1994	0.1705	0.1848	0.2114	pyroxenite	0.317927
AII0129-7-R019BGL	MARR121	23.3367	-44.955	50.6484	1.7113	9.9984	7.4833	15.1849	11.127	3.1994	0.1705	0.1848	0.2114	pyroxenite	0.317927
NADHS88-013-001WR	MARR121	23.3447	-44.9947	49.5	1.65	10.152	7.83	15.1	10.79	3.01	0.14	0.18	0.15	pyroxenite	0.426053
ALV1684-014GL	MARR121	23.35	-45.02	50.68	2.38	12.3	6.07	14.25	9.69	3.47	0.18		0.23	pyroxenite	0.379277
ALV1684-003GL	MARR121	23.35	-45.01	50.44	1.87	10.51	6.98	15.17	10.75	3.18	0.14		0.2	pyroxenite	0.400734
ALV1684-010GL	MARR121	23.35	-45.02	50.84	1.6	10.21	7.29	15.94	10.88	3.1	0.12		0.14	pyroxenite	0.514186
ALV1684-007GL	MARR121	23.35	-45.02	50.76	1.62	9.03	6.85	16.01	11.36	3.04	0.13		0.16	pyroxenite	0.435186
AII0129-7-R030GL	MARR121	23.355	-44.9267	50.2141	1.6852	10.4115	8.0496	15.3555	10.9139	3.0027	0.1288	0.1895	0.2028	pyroxenite	0.453657
AII0129-7-R030GL	MARR121	23.355	-44.9267	50.2141	1.6852	10.4115	8.0496	15.3555	10.9139	3.0027	0.1288	0.1895	0.2028	pyroxenite	0.453657
AII0129-7-R026GL	MARR121	23.3583	-44.9567	50.1641	1.7059	10.1447	7.8652	15.4769	10.9587	3.0796	0.1304	0.1825	0.205	pyroxenite	0.460784
AII0129-7-R026GL	MARR121	23.3583	-44.9567	50.1641	1.7059	10.1447	7.8652	15.4769	10.9587	3.0796	0.1304	0.1825	0.205	pyroxenite	0.460784
AII0129-7-R027GL	MARR121	23.3583	-44.9433	50.4407	1.6989	10.0671	7.4767	15.2898	11.1468	3.1115	0.2242	0.1819	0.219	pyroxenite	0.335639
AII0129-7-R027GL	MARR121	23.3583	-44.9433	50.4407	1.6989	10.0671	7.4767	15.2898	11.1468	3.1115	0.2242	0.1819	0.219	pyroxenite	0.335639
AII0129-7-R022GL	MARR121	23.3583	-44.95	50.5869	1.6915	9.9794	7.6872	15.4336	11.2092	3.0925	0.2212	0.1786	0.2242	pyroxenite	0.358172
AII0129-7-R022GL	MARR121	23.3583	-44.95	50.5869	1.6915	9.9794	7.6872	15.4336	11.2092	3.0925	0.2212	0.1786	0.2242	pyroxenite	0.358172
AII0129-7-R025GL	MARR121	23.3583	-44.9617	50.2892	1.4264	9.3388	8.2703	15.9167	11.4214	2.9384	0.1468	0.1622	0.199	pyroxenite	0.454499
AII0129-7-R025GL	MARR121	23.3583	-44.9617	50.2892	1.4264	9.3388	8.2703	15.9167	11.4214	2.9384	0.1468	0.1622	0.199	pyroxenite	0.454499
NADHS88-006-003WR	MARR121	23.3585	-44.948	49.78	1.62	9.549	7.36	15.67	11.18	2.98	0.23	0.17	0.17	pyroxenite	0.427059
AII0129-7-R024GL	MARR121	23.3592	-44.9683	50.2175	1.6506	9.851	7.7537	15.6417	11.2218	3.1256	0.1399	0.1705	0.2197	pyroxenite	0.43327
AII0129-7-R024GL	MARR121	23.3592	-44.9683	50.2175	1.6506	9.851	7.7537	15.6417	11.2218	3.1256	0.1399	0.1705	0.2197	pyroxenite	0.43327
AII0129-7-R023GL	MARR121	23.36	-44.9733	50.243	1.7386	9.9507	7.497	15.5943	10.7855	3.1943	0.2545	0.1831	0.2323	pyroxenite	0.451464
AII0129-7-R023GL	MARR121	23.36	-44.9733	50.243	1.7386	9.9507	7.497	15.5943	10.7855	3.1943	0.2545	0.1831	0.2323	pyroxenite	0.451464
ALV1680-003GL	MARR121	23.36	-44.95	50.43	1.57	9.4	7.52	15.73	11.52	2.82	0.14		0.17	pyroxenite	0.398634
ALV1680-001GL	MARR121	23.36	-44.94	50.47	1.42	8.84	7.96	16.13	11.44	2.82	0.14		0.13	pyroxenite	0.480512
ALV1679-009GL	MARR121	23.36	-44.95	50.26	1.31	8.95	8.49	16.54	11.32	2.81	0.14		0.16	pyroxenite	0.599077
Kperidotite0115-015GL	MARR121	23.362	-44.955	49.56	1.42	9.51	8.23	15.91	11.19	2.89	0.144	0.173	0.153	pyroxenite	0.523912
Kperidotite0115-015-002GL	MARR121	23.3633	-44.96	49.2	1.43	9.198	8.2	16.56	11	2.92	0.141	0.168	0.15	pyroxenite	0.698751
Kperidotite0115-015-002GL	MARR121	23.3633	-44.96	49.2	1.43	9.198	8.2	16.56	11	2.92	0.141	0.168	0.15	pyroxenite	0.698751
NADHS88-009-001WR	MARR121	23.3683	-44.9934	49.5	1.74	9.954	7.78	15.23	10.99	2.79	0.24	0.17	0.16	pyroxenite	0.415966
ALV1679-004GL	MARR121	23.37	-44.96	50.26	1.36	8.77	8.53	16.34	11.49	2.78	0.13		0.13	peridotite	0.541282
ALV1680-004-BGL	MARR121	23.37	-44.95	50.27	1.4	8.9	8.11	16.2	11.64	2.81	0.11		0.15	peridotite	0.486862
ALV1679-003GL	MARR121	23.37	-44.97	50.29	1.36	8.66	8.01	16.41	11.68	2.81	0.11		0.13	peridotite	0.513204
ALV1680-004-AGL	MARR121	23.37	-44.95	50.12	1.38	8.96	8.08	16.25	11.35	2.8	0.12		0.14	pyroxenite	0.541458
ALV1679-001GL	MARR121	23.37	-44.97	50.24	1.55	9.45	7.56	15.78	11.52	2.86	0.13		0.14	pyroxenite	0.415786
ALV1683-007GL	MARR121	23.37	-44.95	50.62	1.4	8.9	8.2	16.1	11.38	2.78	0.16		0.14	pyroxenite	0.480034
ALV1680-005GL	MARR121	23.37	-44.95	50.15	1.4	9.04	8.27	16.21	11.4	2.85	0.13		0.14	pyroxenite	0.52738
ALV1679-005GL	MARR121	23.37	-44.97	50.41	1.39	8.79	8.39	16.22	11.4	2.88	0.12		0.13	pyroxenite	0.517961
ALV1679-002GL	MARR121	23.37	-44.97	50.59	1.35	8.95	8.15	16.5	11.53	2.81	0.14		0.14	pyroxenite	0.54057
ALV1679-007GL	MARR121	23.37	-44.95	50.78	1.41	8.92	8.15	16.37	11.55	2.8	0.12		0.15	pyroxenite	0.515414
ALV1679-008GL	MARR121	23.37	-44.95	50.25	1.36	8.84	8.44	16.42	11.47	2.66	0.12		0.12	pyroxenite	0.570773
ALV1680-002GL	MARR121	23.38	-44.93	50.65	1.34	8.89	8.33	16.26	11.47	2.75	0.1		0.14	pyroxenite	0.516434
AII0129-7-R040GL	MARR121	23.3833	-44.92	50.1437	1.5969	9.6498	7.9157	15.6437	11.0227	3.0753	0.1225	0.1787	0.1932	pyroxenite	0.47194
AII0129-7-R040GL	MARR121	23.3833	-44.92	50.1437	1.5969	9.6498	7.9157	15.6437	11.0227	3.0753	0.1225	0.1787	0.1932	pyroxenite	0.47194
AII0129-7-R042GL	MARR121	23.3833	-44.965	50.2041	1.6201	9.4926	7.8851	15.6872	11.1046	3.0998	0.1386	0.1672	0.2025	pyroxenite	0.458517
AII0129-7-R042GL	MARR121	23.3833	-44.965	50.2041	1.6201	9.4926	7.8851	15.6872	11.1046	3.0998	0.1386	0.1672	0.2025	pyroxenite	0.458517
AII0129-7-R039GL	MARR121	23.3833	-44.9267	50.167	1.3323	8.819	8.4724	15.7777	11.2999	2.8992	0.1212	0.1606	0.1875	pyroxenite	0.445643
AII0129-7-R039GL	MARR121	23.3833	-44.9267	50.167	1.3323	8.819	8.4724	15.7777	11.2999	2.8992	0.1212	0.1606	0.1875	pyroxenite	0.445643
AII0129-7-R038GL	MARR121	23.385	-44.9333	49.9855	1.7332	10.457	7.5531	15.517	10.818	3.1163	0.1487	0.1894	0.1968	pyroxenite	0.488258
AII0129-7-R038GL	MARR121	23.385	-44.9333	49.9855	1.7332	10.457	7.5531	15.517	10.818	3.1163	0.1487	0.1894	0.1968	pyroxenite	0.488258
AII0129-7-R037GL	MARR121	23.385	-44.94	50.6251	1.7305	10.3054	7.348	15.0566	11.1282	3.1205	0.1268	0.1845	0.1937	pyroxenite	0.314653
AII0129-7-R037GL	MARR121	23.385	-44.94	50.6251	1.7305	10.3054	7.348	15.0566	11.1282	3.1205	0.1268	0.1845	0.1937	pyroxenite	0.314653
AII0129-7-FF4GL	MARR121	23.3863	-44.9464	50.6637	1.6445	10.0279	7.4519	15.1174	11.1485	3.21	0.1158	0.1815	0.1984	pyroxenite	0.307179
AII0129-7-FF4GL	MARR121	23.3863	-44.9464	50.6637	1.6445	10.0279	7.4519	15.1174	11.1485	3.21	0.1158	0.1815	0.1984	pyroxenite	0.307179
AII0129-7-R043GL	MARR121	23.3867	-44.9583	50.1204	1.3526	8.8011	8.6644	16.1659	11.4384	2.8981	0.1324	0.1645	0.1818	peridotite	0.515196
AII0129-7-R043GL	MARR121	23.3867	-44.9583	50.1204	1.3526	8.8011	8.6644	16.1659	11.4384	2.8981	0.1324	0.1645	0.1818	peridotite	0.515196
AII0129-7-R057GL	MARR121	23.3867	-44.97	50.866	1.7369	10.1368	7.1858	15.092	11.1636	3.3241	0.1407	0.2037	0.2469	pyroxenite	0.279525
AII0129-7-R057GL	MARR121	23.3867	-44.97	50.866	1.7369	10.1368	7.1858	15.092	11.1636	3.3241	0.1407	0.2037	0.2469	pyroxenite	0.279525
AII0129-7-FF7GL	MARR121	23.3867	-44.97	50.9182	1.7776	10.1917	7.1643	14.8852	11.2143	3.2543	0.1324	0.1848	0.2086	pyroxenite	0.238218
AII0129-7-FF7GL	MARR121	23.3867	-44.97	50.9182	1.7776	10.1917	7.1643	14.8852	11.2143	3.2543	0.1324	0.1848	0.2086	pyroxenite	0.238218
AII0129-7-R066GL	MARR121	23.4167	-44.9667	50.4214	1.8765	10.6823	7.2845	14.9949	10.5641	3.2113	0.1736	0.2063	0.1606	pyroxenite	0.394301
AII0129-7-R066GL	MARR121	23.4167	-44.9667	50.4214	1.8765	10.6823	7.2845	14.9949	10.5641	3.2113	0.1736	0.2063	0.1606	pyroxenite	0.394301
AII0129-7-R072GL	MARR121	23.4167	-44.96	50.5979	1.8749	10.7357	7.3516	15.0365	10.642	3.2118	0.1714	0.2046	0.2082	pyroxenite	0.387957
AII0129-7-R072GL	MARR121	23.4167	-44.96	50.5979	1.8749	10.7357	7.3516	15.0365	10.642	3.2118	0.1714	0.2046	0.2082	pyroxenite	0.387957
AII0129-7-R065GL	MARR121	23.4167	-44.9717	50.504	2.06	10.9243	6.947	14.6666	10.8748	3.1347	0.1733	0.1981	0.1956	pyroxenite	0.294907
AII0129-7-R065GL	MARR121	23.4167	-44.9717	50.504	2.06	10.9243	6.947	14.6666	10.8748	3.1347	0.1733	0.1981	0.1956	pyroxenite	0.294907
AII0129-7-R078GL	MARR121	23.4167	-44.9417	50.2605	1.7637	10.1316	7.2926	15.1291	10.9414	3.2044	0.2039	0.1954	0.2094	pyroxenite	0.340908
AII0129-7-R078GL	MARR121	23.4167	-44.9417	50.2605	1.7637	10.1316	7.2926	15.1291	10.9414	3.2044	0.2039	0.1954	0.2094	pyroxenite	0.340908
AII0129-7-R071BGL	MARR121	23.4167	-44.955	51.0109	1.6988	10.1803	7.2873	15.2367	10.9471	3.2837	0.1471	0.1844	0.2046	pyroxenite	0.340406
AII0129-7-R071BGL	MARR121	23.4167	-44.955	51.0109	1.6988	10.1803	7.2873	15.2367	10.9471	3.2837	0.1471	0.1844	0.2046	pyroxenite	0.340406
AII0129-7-R071AGL	MARR121	23.4167	-44.955	50.6705	1.7095	10.176	7.389	15.2467	11.0158	3.2335	0.1523	0.1916	0.1947	pyroxenite	0.350814
AII0129-7-R071AGL	MARR121	23.4167	-44.955	50.6705	1.7095	10.176	7.389	15.2467	11.0158	3.2335	0.1523	0.1916	0.1947	pyroxenite	0.350814
AII0129-7-R050GL	MARR121	23.4167	-44.93	50.4476	1.6784	10.2108	7.378	15.1001	11.2061	3.0911	0.1277	0.2019	0.1855	pyroxenite	0.314075
AII0129-7-R050GL	MARR121	23.4167	-44.93	50.4476	1.6784	10.2108	7.378	15.1001	11.2061	3.0911	0.1277	0.2019	0.1855	pyroxenite	0.314075
CHR0077-005-401WR	MARR121	23.417	-44.983	49.7	1.35	9.099	8.02	15.91	11.83	2.66	0.14	0.16	0.15	peridotite	0.41839
CHR0077-005-408WR	MARR121	23.417	-44.983	49.74	2.11	11.043	7.01	14.94	10.57	2.8	0.23	0.19	0.23	pyroxenite	0.446498
CHR0077-005-105AGL	MARR121	23.417	-44.983	50.09	1.72	10.19	7.65	14.86	10.83	3.03	0.11	0.2		pyroxenite	0.356215
ALV1681-003GL	MARR121	23.42	-44.87	50.66	1.89	10.76	6.96	15.02	10.7	2.97	0.11		0.18	pyroxenite	0.400261
AII0129-7-R081AGL	MARR121	23.4333	-44.92	50.2563	1.7964	10.4482	7.081	14.7467	11.0283	3.2861	0.1324	0.1953	0.2037	pyroxenite	0.260132
AII0129-7-R081AGL	MARR121	23.4333	-44.92	50.2563	1.7964	10.4482	7.081	14.7467	11.0283	3.2861	0.1324	0.1953	0.2037	pyroxenite	0.260132
AII0129-7-R081BGL	MARR121	23.4333	-44.92	50.8766	1.8059	10.5898	7.1089	14.7627	11.0275	3.2731	0.1328	0.1951	0.2064	pyroxenite	0.248228
AII0129-7-R081BGL	MARR121	23.4333	-44.92	50.8766	1.8059	10.5898	7.1089	14.7627	11.0275	3.2731	0.1328	0.1951	0.2064	pyroxenite	0.248228
AII0129-7-R074GL	MARR121	23.4417	-44.9533	50.7359	1.8188	10.3645	7.0807	14.7827	10.9825	3.3005	0.2098	0.1902	0.226	pyroxenite	0.234906
AII0129-7-R074GL	MARR121	23.4417	-44.9533	50.7359	1.8188	10.3645	7.0807	14.7827	10.9825	3.3005	0.2098	0.1902	0.226	pyroxenite	0.234906
AII0129-7-R076GL	MARR121	23.4417	-44.9417	50.573	1.8957	10.6298	6.923	14.6438	11.031	3.2561	0.1971	0.1962	0.221	pyroxenite	0.219076
AII0129-7-R076GL	MARR121	23.4417	-44.9417	50.573	1.8957	10.6298	6.923	14.6438	11.031	3.2561	0.1971	0.1962	0.221	pyroxenite	0.219076
AII0129-7-R082GL	MARR121	23.4417	-44.925	50.647	1.8495	10.718	7.0072	14.5106	11.1955	3.2382	0.1333	0.1968	0.2043	pyroxenite	0.179673
AII0129-7-R082GL	MARR121	23.4417	-44.925	50.647	1.8495	10.718	7.0072	14.5106	11.1955	3.2382	0.1333	0.1968	0.2043	pyroxenite	0.179673
AII0129-7-R077GL	MARR121	23.4417	-44.9367	50.5251	1.4904	9.4467	7.9094	15.4688	11.6154	2.9875	0.1009	0.1713	0.1902	pyroxenite	0.326052
AII0129-7-R077GL	MARR121	23.4417	-44.9367	50.5251	1.4904	9.4467	7.9094	15.4688	11.6154	2.9875	0.1009	0.1713	0.1902	pyroxenite	0.326052
Kperidotite0115-013-AGL	MARR121	23.462	-44.93	49.59	1.72	10.71	7.48	15.25	10.83	3.1	0.158	0.189	0.179	pyroxenite	0.443241
Kperidotite0115-013-BGL	MARR121	23.462	-44.93	49.49	1.74	11.28	7.57	15.26	10.87	3.09	0.135	0.191	0.193	pyroxenite	0.466077
AII0129-7-R064GL	MARR121	23.475	-44.9167	50.618	2.0199	10.8302	6.7214	14.8055	10.5917	3.3464	0.2262	0.1939	0.2373	pyroxenite	0.317603
AII0129-7-R064GL	MARR121	23.475	-44.9167	50.618	2.0199	10.8302	6.7214	14.8055	10.5917	3.3464	0.2262	0.1939	0.2373	pyroxenite	0.317603
AII0129-7-R068GL	MARR121	23.475	-44.91	50.6331	2.0109	10.8399	6.7829	14.7399	10.6124	3.3733	0.2196	0.2148	0.2402	pyroxenite	0.300225
AII0129-7-R068GL	MARR121	23.475	-44.91	50.6331	2.0109	10.8399	6.7829	14.7399	10.6124	3.3733	0.2196	0.2148	0.2402	pyroxenite	0.300225
AII0129-7-R062GL	MARR121	23.475	-44.9333	50.6034	1.9907	10.8607	6.814	14.5541	10.8214	3.275	0.1777	0.2101	0.2244	pyroxenite	0.248626
AII0129-7-R062GL	MARR121	23.475	-44.9333	50.6034	1.9907	10.8607	6.814	14.5541	10.8214	3.275	0.1777	0.2101	0.2244	pyroxenite	0.248626
AII0129-7-R067GL	MARR121	23.475	-44.9217	50.8361	1.8957	10.6603	6.9675	14.6712	10.9112	3.2142	0.1993	0.2015	0.2056	pyroxenite	0.241107
AII0129-7-R067GL	MARR121	23.475	-44.9217	50.8361	1.8957	10.6603	6.9675	14.6712	10.9112	3.2142	0.1993	0.2015	0.2056	pyroxenite	0.241107
AII0129-7-R059GL	MARR121	23.475	-44.95	50.8789	1.7437	10.3303	7.295	15.2547	10.8476	3.1948	0.1713	0.2048	0.2338	pyroxenite	0.372289
AII0129-7-R059GL	MARR121	23.475	-44.95	50.8789	1.7437	10.3303	7.295	15.2547	10.8476	3.1948	0.1713	0.2048	0.2338	pyroxenite	0.372289
AII0129-7-R058GL	MARR121	23.475	-44.9567	50.7335	1.9695	10.7451	6.8292	14.2818	11.0233	3.3102	0.1796	0.2154	0.2602	pyroxenite	0.142968
AII0129-7-R058GL	MARR121	23.475	-44.9567	50.7335	1.9695	10.7451	6.8292	14.2818	11.0233	3.3102	0.1796	0.2154	0.2602	pyroxenite	0.142968
AII0129-7-R060GL	MARR121	23.475	-44.9433	50.7944	1.7708	10.2964	7.1878	14.9393	11.0724	3.1262	0.1887	0.1912	0.2125	pyroxenite	0.27273
AII0129-7-R060GL	MARR121	23.475	-44.9433	50.7944	1.7708	10.2964	7.1878	14.9393	11.0724	3.1262	0.1887	0.1912	0.2125	pyroxenite	0.27273
AII0129-7-R063GL	MARR121	23.475	-44.9267	50.6503	1.714	10.3987	7.2696	14.7925	11.2146	3.2226	0.1379	0.2085	0.1831	pyroxenite	0.225462
AII0129-7-R063GL	MARR121	23.475	-44.9267	50.6503	1.714	10.3987	7.2696	14.7925	11.2146	3.2226	0.1379	0.2085	0.1831	pyroxenite	0.225462
AII0129-7-R061GL	MARR121	23.475	-44.9383	50.4034	1.6961	9.9691	7.5882	15.3353	11.1801	3.0301	0.1337	0.1934	0.1966	pyroxenite	0.378641
AII0129-7-R061GL	MARR121	23.475	-44.9383	50.4034	1.6961	9.9691	7.5882	15.3353	11.1801	3.0301	0.1337	0.1934	0.1966	pyroxenite	0.378641
AII0129-7-R052GL	MARR121	23.5	-44.955	50.6984	2.0321	10.9409	6.7581	14.1208	10.7727	3.2612	0.1877	0.2015	0.1931	pyroxenite	0.160675
AII0129-7-R052GL	MARR121	23.5	-44.955	50.6984	2.0321	10.9409	6.7581	14.1208	10.7727	3.2612	0.1877	0.2015	0.1931	pyroxenite	0.160675
AII0129-7-R054GL	MARR121	23.5	-44.9417	50.9112	1.8682	10.6193	7.0224	14.5217	10.8701	3.2773	0.1733	0.2078	0.2536	pyroxenite	0.211984
AII0129-7-R054GL	MARR121	23.5	-44.9417	50.9112	1.8682	10.6193	7.0224	14.5217	10.8701	3.2773	0.1733	0.2078	0.2536	pyroxenite	0.211984
AII0129-7-R053GL	MARR121	23.5	-44.9467	50.4592	1.889	10.6802	7.0056	14.8592	10.9357	3.2735	0.1724	0.1963	0.2486	pyroxenite	0.294187
AII0129-7-R053GL	MARR121	23.5	-44.9467	50.4592	1.889	10.6802	7.0056	14.8592	10.9357	3.2735	0.1724	0.1963	0.2486	pyroxenite	0.294187
AII0129-7-R051GL	MARR121	23.5017	-44.9617	50.7827	1.8646	10.5226	7.0483	14.8794	10.8903	3.2298	0.1532	0.1983	0.2092	pyroxenite	0.300889
AII0129-7-R051GL	MARR121	23.5017	-44.9617	50.7827	1.8646	10.5226	7.0483	14.8794	10.8903	3.2298	0.1532	0.1983	0.2092	pyroxenite	0.300889
AII0129-7-R056GL	MARR121	23.5017	-44.9183	50.6744	1.6498	9.7591	7.3701	15.2748	11.222	3.3009	0.1549	0.1961	0.2269	pyroxenite	0.303743
AII0129-7-R056GL	MARR121	23.5017	-44.9183	50.6744	1.6498	9.7591	7.3701	15.2748	11.222	3.3009	0.1549	0.1961	0.2269	pyroxenite	0.303743
AII0129-7-R055GL	MARR121	23.5017	-44.9242	50.5562	1.5367	9.5822	7.8141	15.6782	11.3936	3.0999	0.1182	0.1687	0.2103	pyroxenite	0.395224
AII0129-7-R055GL	MARR121	23.5017	-44.9242	50.5562	1.5367	9.5822	7.8141	15.6782	11.3936	3.0999	0.1182	0.1687	0.2103	pyroxenite	0.395224
AII0129-7-R049GL	MARR121	23.5017	-44.9283	50.4702	1.5569	9.5763	7.8205	15.6844	11.3939	3.019	0.1157	0.1716	0.185	pyroxenite	0.409794
AII0129-7-R049GL	MARR121	23.5017	-44.9283	50.4702	1.5569	9.5763	7.8205	15.6844	11.3939	3.019	0.1157	0.1716	0.185	pyroxenite	0.409794
GIL0104-019-058GL	MARR121	23.515	-44.982	50.65	1.79	10.2	7.2	15.27	11.12	2.98	0.13		0.17	pyroxenite	0.370873
Kperidotite1979-034-001GL	MARR121	23.52	-44.91	49.91	1.92	10.64	6.95	15.11	10.88	3.06	0.12		0.18	pyroxenite	0.410699
Kperidotite1979-034-002GL	MARR121	23.52	-44.91	50.63	1.9	10.7	6.85	15.17	10.94	3.07	0.14		0.18	pyroxenite	0.377202
Kperidotite0115-012-002GL	MARR121	23.52	-44.9258	49.21	1.76	10.359	7.56	15.5	10.77	3.06	0.147	0.19	0.2	pyroxenite	0.530127
Kperidotite0115-012-002GL	MARR121	23.52	-44.9258	49.21	1.76	10.359	7.56	15.5	10.77	3.06	0.147	0.19	0.2	pyroxenite	0.530127
AII0129-7-R048GL	MARR121	23.5292	-44.9033	50.5337	1.86	10.8497	7.0377	14.5745	11.1305	3.1536	0.134	0.2081	0.1911	pyroxenite	0.220812
AII0129-7-R048GL	MARR121	23.5292	-44.9033	50.5337	1.86	10.8497	7.0377	14.5745	11.1305	3.1536	0.134	0.2081	0.1911	pyroxenite	0.220812
AII0129-7-R047GL	MARR121	23.53	-44.91	50.6258	1.8289	10.6735	7.0373	14.5618	11.0762	3.1439	0.1323	0.1951	0.1879	pyroxenite	0.219123
AII0129-7-R047GL	MARR121	23.53	-44.91	50.6258	1.8289	10.6735	7.0373	14.5618	11.0762	3.1439	0.1323	0.1951	0.1879	pyroxenite	0.219123
GIL0104-025-009GL	MARR121	23.533	-44.957	49.89	1.92	10.84	6.88	14.83	10.53	3.12	0.12		0.2	pyroxenite	0.400763
GIL0104-025-005GL	MARR121	23.533	-44.957	50.23	1.95	10.89	7.02	15	10.49	3.23	0.12		0.2	pyroxenite	0.429194
GIL0104-025-041GL	MARR121	23.533	-44.957	49.94	1.93	10.82	7.01	14.92	10.61	3.15	0.13		0.2	pyroxenite	0.404888
GIL0104-025-008GL	MARR121	23.533	-44.957	50.38	1.96	10.93	7.12	15.02	10.65	3.08	0.15		0.2	pyroxenite	0.411489
GIL0104-025-002GL	MARR121	23.533	-44.957	50.34	1.96	10.82	7.02	14.9	10.7	3.08	0.12		0.19	pyroxenite	0.384801
GIL0104-025-007GL	MARR121	23.533	-44.957	50.68	1.96	10.88	7.14	14.84	10.69	3.11	0.12		0.21	pyroxenite	0.363037
GIL0104-025-003WR	MARR121	23.533	-44.957	50.62	2.06	11.27	7.24	15.04	10.92	2.76	0.13	0.2	0.2	pyroxenite	0.420948
GIL0104-025-025GL	MARR121	23.533	-44.957	49.83	1.48	9.87	7.87	15.47	11.14	2.85	0.09		0.14	pyroxenite	0.443451
GIL0104-025-015WR	MARR121	23.533	-44.957	50.35	1.61	10.1	8.25	15.55	11.49	2.58	0.12	0.18	0.2	pyroxenite	0.432072
AII0129-7-R046GL	MARR121	23.5333	-44.915	50.626	1.8026	10.6061	7.1282	14.8299	11.0256	3.189	0.1343	0.2086	0.1975	pyroxenite	0.27984
AII0129-7-R046GL	MARR121	23.5333	-44.915	50.626	1.8026	10.6061	7.1282	14.8299	11.0256	3.189	0.1343	0.2086	0.1975	pyroxenite	0.27984
AII0129-7-R045GL	MARR121	23.535	-44.92	50.4282	1.9181	10.7386	7.0575	14.6444	11.0658	3.1549	0.158	0.1935	0.2131	pyroxenite	0.248337
AII0129-7-R045GL	MARR121	23.535	-44.92	50.4282	1.9181	10.7386	7.0575	14.6444	11.0658	3.1549	0.158	0.1935	0.2131	pyroxenite	0.248337
AII0129-7-R044GL	MARR121	23.535	-44.925	50.4049	1.7564	10.5661	7.1458	14.7252	11.0442	3.1643	0.1319	0.196	0.2016	pyroxenite	0.258371
AII0129-7-R044GL	MARR121	23.535	-44.925	50.4049	1.7564	10.5661	7.1458	14.7252	11.0442	3.1643	0.1319	0.196	0.2016	pyroxenite	0.258371
AII0129-7-R034GL	MARR121	23.5533	-44.8867	50.1479	1.7619	10.3238	7.1825	15.1402	11.2155	3.1869	0.1429	0.1992	0.2059	pyroxenite	0.32464
AII0129-7-R034GL	MARR121	23.5533	-44.8867	50.1479	1.7619	10.3238	7.1825	15.1402	11.2155	3.1869	0.1429	0.1992	0.2059	pyroxenite	0.32464
AII0129-7-R033GL	MARR121	23.555	-44.8933	50.5835	1.8665	10.5488	7.0479	14.3688	11.1893	3.1692	0.1325	0.1978	0.2062	pyroxenite	0.159155
AII0129-7-R033GL	MARR121	23.555	-44.8933	50.5835	1.8665	10.5488	7.0479	14.3688	11.1893	3.1692	0.1325	0.1978	0.2062	pyroxenite	0.159155
AII0129-7-R031GL	MARR121	23.5583	-44.905	50.6775	1.8304	10.602	7.074	14.6673	11.0035	3.1938	0.1408	0.2075	0.2044	pyroxenite	0.245178
AII0129-7-R031GL	MARR121	23.5583	-44.905	50.6775	1.8304	10.602	7.074	14.6673	11.0035	3.1938	0.1408	0.2075	0.2044	pyroxenite	0.245178
AII0129-7-R032GL	MARR121	23.5583	-44.9	50.4207	1.8028	10.4087	7.2813	14.8168	11.2593	3.0924	0.1265	0.1911	0.2062	pyroxenite	0.258889
AII0129-7-R032GL	MARR121	23.5583	-44.9	50.4207	1.8028	10.4087	7.2813	14.8168	11.2593	3.0924	0.1265	0.1911	0.2062	pyroxenite	0.258889
Kperidotite1979-021-001GL	MARR121	23.56	-44.93	51.1	1.96	11.36	6.37	14.58	10.98	3.26	0.17		0.18	pyroxenite	0.206908
Kperidotite1979-021-003GL	MARR121	23.56	-44.93	51.44	1.98	11.26	6.41	14.39	10.98	3.2	0.18		0.19	pyroxenite	0.160751
AII0129-7-R035GL	MARR121	23.56	-44.9083	50.6051	1.6588	9.933	7.5543	15.1214	11.2308	3.0387	0.1296	0.182	0.1913	pyroxenite	0.311558
AII0129-7-R035GL	MARR121	23.56	-44.9083	50.6051	1.6588	9.933	7.5543	15.1214	11.2308	3.0387	0.1296	0.182	0.1913	pyroxenite	0.311558
VEM0025-004-008GL	MARR121	23.563	-44.83	50.4	1.84	10.36	7.22	15.36	10.73	2.8	0.13		0.19	pyroxenite	0.477966
VEM0025-004-004GL	MARR121	23.563	-44.83	49.1	1.91	10.33	7.44	15.3	10.89	2.97	0.14		0.16	pyroxenite	0.490938
VEM0025-004-002WR	MARR121	23.563	-44.83	49.78	1.61	10.148	8.2	15.09	10.81	2.91	0.2	0.16	0.19	pyroxenite	0.405087
VEM0025-004-006WR	MARR121	23.563	-44.83	49.81	1.71	10.476	8.44	15.01	10.76	2.79	0.19	0.2	0.18	pyroxenite	0.431585
VEM0025-004-013WR	MARR121	23.563	-44.83	49.52	1.55	9.684	8.67	15.48	10.8	2.77	0.2	0.18	0.16	pyroxenite	0.513598
VEM0025-004-005WR	MARR121	23.563	-44.83	49.47	1.58	9.497	8.63	15.73	10.96	2.86	0.15	0.17	0.16	pyroxenite	0.553114
VEM0025-004-011WR	MARR121	23.563	-44.83	49.21	1.54	9.628	8.63	15.66	10.99	2.79	0.18	0.18	0.16	pyroxenite	0.538748
Kperidotite0115-011-002GL	MARR121	23.5783	-44.9017	49.21	1.57	10.143	8.04	15.59	10.79	2.86	0.102	0.185	0.17	pyroxenite	0.565892
Kperidotite0115-011-002GL	MARR121	23.5783	-44.9017	49.21	1.57	10.143	8.04	15.59	10.79	2.86	0.102	0.185	0.17	pyroxenite	0.565892
Kperidotite0115-025-001GL	MARR121	23.6163	-44.8883	49.62	1.61	9.594	8.13	15.81	11.23	2.96	0.108	0.178	0.16	pyroxenite	0.518508
Kperidotite0115-025-001GL	MARR121	23.6163	-44.8883	49.62	1.61	9.594	8.13	15.81	11.23	2.96	0.108	0.178	0.16	pyroxenite	0.518508
GIL0104-007-001AGL	MARR120	23.853	-46.333	51.01	2.03	10.87	6.38	14.54	10.99	3.12	0.14		0.18	pyroxenite	0.224747
GIL0104-007-001AWR	MARR120	23.853	-46.333	50.3	1.65	9.44	7.24	16.65	11.56	2.8	0.14	0.17	0.15	pyroxenite	0.592927
DAR0057-007-001-3CWR	MARR120	23.855	-46.3	49.74	1.195	8.4105	8.575	16.355	11.645	2.58	0.13	0.16	0.12	peridotite	0.538532
DAR0057-006-002-1CWR	MARR120	23.855	-46.343	49.625	1.415	8.4735	6.39	17.68	11.705	2.9	0.175	0.16	0.145	pyroxenite	0.723685
DAR0057-005-001-2BWR	MARR120	23.865	-46.332	49.74	1.365	9.3195	7.845	15.69	11.525	2.795	0.12	0.17	0.12	pyroxenite	0.411128
DAR0057-003-001-1CWR	MARR120	23.878	-46.327	50.51	1.32	8.604	7.07	16.84	11.79	2.75	0.19	0.16	0.12	pyroxenite	0.527681
AII0096-3-006-001GL	MARR120	23.882	-46.263	51.19	1.81	10.47	6.86	14.63	11.29	2.94	0.12		0.15	pyroxenite	0.195304
AII0096-3-006-044GL	MARR120	23.882	-46.263	50.8	1.8	10.64	6.64	14.65	11.42	3.08	0.13		0.18	pyroxenite	0.168979
AII0096-3-006-036GL	MARR120	23.882	-46.263	50.9	1.77	10.78	6.64	14.93	11.54	3.06	0.13		0.17	pyroxenite	0.208355
AII0096-3-006-042GL	MARR120	23.882	-46.263	50.61	1.78	10.7	6.47	14.82	11.6	3.05	0.13		0.16	pyroxenite	0.180526
AII0096-3-006-037GL	MARR120	23.882	-46.263	50.99	1.76	10.67	6.68	14.88	11.6	3.02	0.14		0.15	pyroxenite	0.184124
AII0096-3-006-044WR	MARR120	23.882	-46.263	50.45	1.52	9.4	7.37	16.23	11.71	2.76	0.15	0.17	0.13	pyroxenite	0.469719
DAR0057-009-001-2BWR	MARR120	23.888	-46.325	49.97	1.255	8.4555	8.12	16.505	11.685	2.73	0.09	0.16	0.11	peridotite	0.548971
AII0096-3-007-001GL	MARR120	23.918	-46.242	50.89	1.96	11.01	6.28	14.65	11.1	3.19	0.13		0.16	pyroxenite	0.222348
AII0096-3-007-014GL	MARR120	23.918	-46.242	51.04	1.78	10.04	6.83	15.18	11.43	3.06	0.16		0.16	pyroxenite	0.26208
AII0096-3-007-001BWR	MARR120	23.918	-46.242	49.88	1.54	9.19	7.12	16.54	11.48	2.96	0.22	0.17	0.16	pyroxenite	0.546249
DAR0057-011-001-1BWR	MARR120	23.923	-46.322	49.89	1.67	9.666	6.96	16.16	11.05	2.89	0.19	0.18	0.16	pyroxenite	0.558623
GIL0104-047-001WR	MARR120	23.945	-46.3	50.59	1.45	9.2	7.68	15.99	12.06	2.81	0.15	0.17	0.15	peridotite	0.354306
DAR0057-012-001-1BWR	MARR120	23.952	-46.298	49.995	1.33	8.685	7.905	16.255	11.51	2.935	0.085	0.165	0.12	pyroxenite	0.512688
DAR0057-014-001-1BWR	MARR120	24.003	-46.303	50.42	1.31	8.631	7.72	15.83	11.525	2.905	0.235	0.16	0.125	pyroxenite	0.350229
Kperidotite0115-010GL	MARR120	24.03	-46.31	50.8136	1.46451	9.18098	8.43358	15.3521	11.7161	2.80783	0.07812		0.13938	peridotite	#VALUE!
Kperidotite0115-010GL	MARR120	24.03	-46.31	50.8136	1.46451	9.18098	8.43358	15.3521	11.7161	2.80783	0.07812		0.13938	peridotite	#VALUE!
Kperidotite0115-010-GL	MARR120	24.0317	-46.3083	50.31	1.45	9.09	8.35	15.2	11.6	2.78	0.091	0.175	0.138	peridotite	0.300486
Kperidotite0115-010-GL	MARR120	24.0317	-46.3083	50.31	1.45	9.09	8.35	15.2	11.6	2.78	0.091	0.175	0.138	peridotite	0.300486
DAR0057-015-001-2BWR	MARR120	24.04	-46.303	49.695	1.195	8.505	8.725	16.12	11.59	2.675	0.06	0.16	0.1	peridotite	0.518931
DAR0057-016-001-1BWR	MARR120	24.077	-46.308	49.93	1.29	8.271	7.44	17.575	11.76	2.815	0.07	0.16	0.105	pyroxenite	0.735793
GIL0104-002-001WR	MARR120	24.157	-46.268	50.63	1.51	9.28	7.82	15.62	11.82	2.82	0.19	0.17	0.15	peridotite	0.307975
GIL0104-002-VG3836GL	MARR120	24.157	-46.268	51.01	2.03	10.87	6.38	14.54	10.99	3.12	0.14		0.18	pyroxenite	0.224747
GIL0104-002-005GL	MARR120	24.157	-46.268	51.22	1.54	9.35	7.12	15.45	11.5	3.06	0.17		0.14	pyroxenite	0.270038
GIL0104-002-002GL	MARR120	24.157	-46.268	50.48	1.54	9.27	7.09	15.25	11.53	3.02	0.16		0.13	pyroxenite	0.251078
GIL0104-002-011GL	MARR120	24.157	-46.268	51.06	1.54	9.42	7.1	15.26	11.53	3.06	0.16		0.15	pyroxenite	0.233038
GIL0104-002-004GL	MARR120	24.157	-46.268	51.02	1.49	9.2	7.23	15.04	11.52	2.95	0.16		0.13	pyroxenite	0.193145
GIL0104-002-001GL	MARR120	24.157	-46.268	50.34	1.54	9.29	7.17	15.26	11.54	3.03	0.17		0.14	pyroxenite	0.254321
GIL0104-001-003WR	MARR120	24.183	-46.282	50.44	1.43	9.24	8.08	15.92	11.87	2.6	0.09	0.17	0.16	peridotite	0.419618
GIL0104-001-003GL	MARR120	24.183	-46.282	50.71	1.95	10.61	6.42	14.36	11.16	3.09	0.12		0.18	pyroxenite	0.165406
GIL0104-001-001GL	MARR120	24.183	-46.282	50.96	1.66	10.25	6.71	14.64	11.56	3.03	0.09		0.13	pyroxenite	0.136771
GIL0104-001-002GL	MARR120	24.183	-46.282	51.78	1.67	10.52	6.66	14.77	11.6	3.07	0.12		0.14	pyroxenite	0.125263
GIL0104-001-001WR	MARR120	24.183	-46.282	49.88	1.49	9.59	7.73	15.39	11.69	2.74	0.11	0.17	0.17	pyroxenite	0.336981
DAR0057-019-001-2AWR	MARR120	24.185	-46.282	49.455	1.465	9.306	8.1	15.675	11.05	3.22	0.1	0.17	0.135	pyroxenite	0.483485
DAR0057-020-001-1BWR	MARR120	24.243	-46.265	50.18	1.59	9.729	7.715	15.14	10.98	3.06	0.155	0.18	0.14	pyroxenite	0.353483
DAR0057-021-001-1BWR	MARR120	24.307	-46.263	50.325	1.63	9.639	7.655	15.46	10.79	3.125	0.13	0.18	0.16	pyroxenite	0.44998
DAR0057-022-002-1BWR	MARR120	24.328	-46.203	50.48	1.19	7.974	8.07	16.87	11.86	2.62	0.16	0.15	0.11	peridotite	0.548841
DAR0057-029-003-2CWR	MARR120	24.358	-46.267	50.38	1.52	9.36	8.055	15.525	10.925	2.94	0.18	0.17	0.16	pyroxenite	0.435858
DAR0057-030-001-2CWR	MARR120	24.375	-46.232	50.64	1.67	9.927	7.25	15.32	10.7	3.1	0.25	0.18	0.14	pyroxenite	0.385272
DAR0057-023-002-2BWR	MARR120	24.41	-46.228	49.58	1.165	8.379	7.13	17.82	11.87	2.73	0.07	0.155	0.1	peridotite	0.769987
Kperidotite0115-008-008GL	MARR120	24.46	-46.2333	49.85	1.46	9.18	8.13	15.6	11.4	2.93	0.095	0.175	0.142	pyroxenite	0.419831
Kperidotite0115-008-008pGL	MARR120	24.46	-46.233	49.85	1.46	9.18	8.13	15.6	11.4	2.93	0.1	0.18	0.14	pyroxenite	0.418333
Kperidotite0115-008-008GL	MARR120	24.46	-46.2333	49.85	1.46	9.18	8.13	15.6	11.4	2.93	0.095	0.175	0.142	pyroxenite	0.419831
Kperidotite0115-008-008pGL	MARR120	24.46	-46.233	49.85	1.46	9.18	8.13	15.6	11.4	2.93	0.1	0.18	0.14	pyroxenite	0.418333
CHR0098-017-306GL	MARR120	24.467	-46.25	51.35	1.82	9.88	7.14	15.21	10.41	3.05	0.16	0.21		pyroxenite	0.422628
CHR0098-017-101GL	MARR120	24.467	-46.25	51.24	1.8	9.86	7.08	14.86	10.59	3.17	0.14	0.18		pyroxenite	0.320667
CHR0098-017-401GL	MARR120	24.467	-46.25	51.57	1.56	9.2	7.04	14.62	11.49	3.17	0.11	0.09		pyroxenite	0.0886567
CHR0098-017WR	MARR120	24.467	-46.25	50.12	1.54	8.991	7.73	15.36	11.52	2.9	0.21	0.17	0.15	pyroxenite	0.299197
DAR0057-031-001-2BWR	MARR120	24.51	-46.19	50.165	1.355	8.127	6.395	18.39	11.85	2.895	0.09	0.15	0.135	pyroxenite	0.825974
DAR0057-024-001-1BWR	MARR120	24.557	-46.185	49.715	1.265	8.712	8.14	16.385	11.49	2.605	0.07	0.16	0.11	pyroxenite	0.583205
DAR0057-032-001-2CWR	MARR119	24.63	-46.137	49.555	1.37	9.189	8.72	15.695	11.035	2.77	0.125	0.165	0.12	pyroxenite	0.519729
OCE0180-035-2GL	MARR119	24.7633	-45.8512	49.42	1.37	9.09	8.99	16.3	10.81	2.94	0.09	0.165	0.142	pyroxenite	0.694177
OCE0180-035-2GL	MARR119	24.7633	-45.8512	49.42	1.37	9.09	8.99	16.3	10.81	2.94	0.09	0.165	0.142	pyroxenite	0.694177
CHR0098-016WR	MARR118	25.267	-45.333	49.06	1.44	8.874	8.1	16.7	11.72	2.73	0.15	0.16	0.15	peridotite	0.633016
CHR0098-016-101GL	MARR118	25.267	-45.333	50.71	1.47	9.32	7.62	15.5	10.93	3.03	0.12	0.12		pyroxenite	0.409298
CHR0098-016-103GL	MARR118	25.267	-45.333	51.37	1.47	9.19	7.62	15.26	11.15	2.81	0.1	0.19		pyroxenite	0.326799
CHR0098-016-103WR	MARR118	25.267	-45.333	49.1	1.35	8.919	7.47	16.5	11.63	3	0.19	0.17	0.14	pyroxenite	0.541229
DSC1972-007A-023GL	MARR118	25.303	-45.307	50.5	1.49	9.89	7.92	15.7234	11.1728	2.852	0.084	0.1566	0.1471	pyroxenite	0.473553
DSC1972-007A-004GL	MARR118	25.303	-45.307	50.65	1.46	9.61	8.42	15.264	11.039	2.7692	0.097	0.1412	0.1437	pyroxenite	0.399232
VEM0025-001-063GL	MARR118	25.4	-45.3	50.35	1.24	8.75	8.95	16.05	11.42	2.67	0.09		0.1	peridotite	0.506468
VEM0025-001-068GL	MARR118	25.4	-45.3	50.06	1.38	8.64	8.98	16.12	11.51	2.66	0.05		0.1	peridotite	0.546631
VEM0025-001-060GL	MARR118	25.4	-45.3	50.69	1.26	8.49	8.64	16.42	11.67	2.66	0.06		0.12	peridotite	0.531777
VEM0025-001-001-AGL	MARR118	25.4	-45.3	50.01	1.69	9.642	8.24	15.62	10.63	2.91	0.13	0.16	0.17	pyroxenite	0.558829
VEM0025-001-001-BWR	MARR118	25.4	-45.3	50.05	1.68	9.47	8.26	15.58	10.63	2.88	0.17	0.16	0.17	pyroxenite	0.535807
VEM0025-001-001-CWR	MARR118	25.4	-45.3	50.03	1.65	9.544	8.32	15.29	10.62	2.91	0.18	0.16	0.17	pyroxenite	0.471898
VEM0025-001-089WR	MARR118	25.4	-45.3	49.89	1.35	9.145	7.44	16.7	10.9	3.01	0.23	0.19	0.15	pyroxenite	0.644646
VEM0025-001-011WR	MARR118	25.4	-45.3	49.59	1.68	9.559	8.41	15.62	10.63	2.86	0.24	0.18	0.16	pyroxenite	0.550453
VEM0025-001-003WR	MARR118	25.4	-45.3	49.87	1.58	9.5	8.37	15.7	10.66	2.93	0.21	0.18	0.15	pyroxenite	0.542564
VEM0025-001-018GL	MARR118	25.4	-45.3	51.06	1.58	9.88	7.51	15.59	10.95	2.99	0.12		0.1	pyroxenite	0.430928
VEM0025-001-128GL	MARR118	25.4	-45.3	51.39	1.51	9.88	7.21	15.25	11.04	2.87	0.08		0.1	pyroxenite	0.342266
VEM0025-001-110GL	MARR118	25.4	-45.3	51.23	1.53	9.61	6.97	15.36	11.24	2.92	0.1		0.12	pyroxenite	0.322919
VEM0025-001-134GL	MARR118	25.4	-45.3	51.46	1.6	9.65	6.93	15.14	11.26	2.91	0.07		0.16	pyroxenite	0.284023
VEM0025-001-040GL	MARR118	25.4	-45.3	49.83	1.48	9.29	7.88	16.38	10.99	2.86	0.12		0.1	pyroxenite	0.636662
VEM0025-001-087WR	MARR118	25.4	-45.3	49.68	1.55	9.078	9.17	15.49	10.61	2.88	0.11	0.18	0.14	pyroxenite	0.561719
VEM0025-001-050GL	MARR118	25.4	-45.3	50.64	1.52	9.29	7.84	16	11.03	2.84	0.1		0.14	pyroxenite	0.530013
VEM0025-001-022GL	MARR118	25.4	-45.3	50.88	1.71	9.73	7.39	16.07	11.17	2.89	0.11		0.16	pyroxenite	0.521927
VEM0025-001-007GL	MARR118	25.4	-45.3	50.77	1.51	9.65	7.93	15.44	11.03	2.83	0.1		0.14	pyroxenite	0.417841
VEM0025-001-BAGGL	MARR118	25.4	-45.3	51	1.74	9.68	8	15.41	11.01	2.93	0.1		0.12	pyroxenite	0.425145
VEM0025-001-021GL	MARR118	25.4	-45.3	50.31	1.58	9.23	7.43	15.91	11.2	2.82	0.08		0.11	pyroxenite	0.501018
VEM0025-001-099WR	MARR118	25.4	-45.3	50.22	1.19	8.656	7.22	16.89	11.27	2.95	0.2	0.19	0.12	pyroxenite	0.598896
VEM0025-001-046GL	MARR118	25.4	-45.3	50.45	1.54	9.35	7.6	15.94	11.17	2.89	0.09		0.13	pyroxenite	0.500827
VEM0025-001-097WR	MARR118	25.4	-45.3	50.27	1.4	8.365	7.37	16.75	11.24	2.95	0.13	0.17	0.12	pyroxenite	0.61227
VEM0025-001-036GL	MARR118	25.4	-45.3	50.74	1.55	9.32	7.43	16.18	11.23	2.87	0.09		0.15	pyroxenite	0.526728
VEM0025-001-092WR	MARR118	25.4	-45.3	50.35	1.18	8.63	7.25	17	11.29	2.94	0.14	0.17	0.12	pyroxenite	0.629599
VEM0025-001-054GL	MARR118	25.4	-45.3	50.25	1.56	9.43	7.84	16.24	11.12	2.85	0.12		0.12	pyroxenite	0.582017
VEM0025-001-102WR	MARR118	25.4	-45.3	50.53	1.21	8.491	6.95	17.08	11.41	3.15	0.18	0.17	0.11	pyroxenite	0.588234
VEM0025-001-086GL	MARR118	25.4	-45.3	51.45	1.57	9.26	7.59	16.1	11.22	3.11	0.11		0.12	pyroxenite	0.467391
VEM0025-001-103WR	MARR118	25.4	-45.3	50.39	1.37	8.395	7.48	16.84	11.29	2.88	0.12	0.17	0.12	pyroxenite	0.626508
VEM0025-001-058GL	MARR118	25.4	-45.3	50.51	1.64	9.31	7.76	16.43	11.21	2.85	0.1		0.13	pyroxenite	0.605934
VEM0025-001-094WR	MARR118	25.4	-45.3	50.12	1.17	8.466	7.2	16.94	11.38	2.96	0.17	0.18	0.12	pyroxenite	0.599928
VEM0025-001-093GL	MARR118	25.4	-45.3	51.35	1.51	9.76	7.17	15.37	11.39	2.94	0.06		0.12	pyroxenite	0.31357
VEM0025-001-043GL	MARR118	25.4	-45.3	51.24	1.55	9.41	7.65	15.88	11.25	2.89	0.1		0.12	pyroxenite	0.447456
VEM0025-001-096WR	MARR118	25.4	-45.3	50.53	1.37	8.365	7.54	16.83	11.31	2.9	0.13	0.17	0.12	pyroxenite	0.613303
VEM0025-001-041GL	MARR118	25.4	-45.3	51.29	1.72	9.69	7.66	15.64	11.28	3	0.11		0.17	pyroxenite	0.402952
VEM0025-001-083GL	MARR118	25.4	-45.3	50.53	1.63	9.32	7.84	16.41	11.24	2.88	0.09		0.13	pyroxenite	0.599697
VEM0025-001-109GL	MARR118	25.4	-45.3	50.95	1.52	9.6	7.45	15.61	11.36	2.95	0.1		0.13	pyroxenite	0.375401
VEM0025-001-037GL	MARR118	25.4	-45.3	50.11	1.52	9.51	7.92	16.4	11.23	2.9	0.11		0.13	pyroxenite	0.605005
VEM0025-001-132GL	MARR118	25.4	-45.3	51.72	1.53	9.72	7.32	15.5	11.41	2.88	0.08		0.12	pyroxenite	0.32991
VEM0025-001-091-AGL	MARR118	25.4	-45.3	50.55	1.3	8.838	7.43	16.69	11.39	2.86	0.16	0.16	0.12	pyroxenite	0.565372
VEM0025-001-091-BWR	MARR118	25.4	-45.3	50.59	1.21	8.149	7.07	17.12	11.51	3	0.21	0.13	0.12	pyroxenite	0.578171
VEM0025-001-091WR	MARR118	25.4	-45.3	50.59	1.21	8.149	7.07	17.12	11.51	3	0.2	0.13	0.12	pyroxenite	0.581012
VEM0025-001-057GL	MARR118	25.4	-45.3	50.21	1.51	9.41	8.17	16.13	11.2	2.91	0.1		0.12	pyroxenite	0.556502
VEM0025-001-095-AGL	MARR118	25.4	-45.3	50.54	1.27	8.818	7.74	16.65	11.36	2.86	0.11	0.16	0.12	pyroxenite	0.582429
VEM0025-001-095-BWR	MARR118	25.4	-45.3	50.41	1.3	8.465	7.21	16.89	11.52	2.93	0.22	0.15	0.12	pyroxenite	0.558405
VEM0025-001-009WR	MARR118	25.4	-45.3	49.8	1.35	8.464	9.07	16.03	11.17	2.76	0.15	0.17	0.12	pyroxenite	0.550651
Kperidotite0115-006-012GL	MARR118	25.545	-45.2933	50.42	1.39	8.847	8.66	15.73	11.45	2.76	0.085	0.168	0.144	peridotite	0.437459
Kperidotite0115-006-012GL	MARR118	25.545	-45.2933	50.42	1.39	8.847	8.66	15.73	11.45	2.76	0.085	0.168	0.144	peridotite	0.437459
GYR1977-019-007GL	MARR117	25.615	-45.182	50.46	1.35	9.03	8.2	16.0662	11.2888	2.773	0.08	0.18	0.144	pyroxenite	0.516716
DSC1972-010-005GL	MARR117	25.675	-45.077	50.58	1.45	9.46	8.32	15.4682	11.0905	2.806	0.077	0.139	0.1488	pyroxenite	0.434383
RESTG72-010-024GL	MARR117	25.675	-45.077	49.74	1.64	9.36	8.69	15.69	11.07	2.97	0.17	0.36	0.2	pyroxenite	0.511468
GYR1977-018-007GL	MARR117	25.705	-45.135	50.68	1.36	9.42	8.09	15.8433	11.6596	2.8012	0.06	0.15	0.12	peridotite	0.413728
GYR1977-018-001GL	MARR117	25.705	-45.135	50.63	1.36	9.35	8.01	15.9446	11.4742	2.6884	0.07	0.22	0.12	pyroxenite	0.468374
Kperidotite0115-005-001GL	MARR117	25.72	-45.1083	50.06	1.04	8.505	9.5	15.7	11.8	2.43	0.048	0.163	0.091	peridotite	0.409153
Kperidotite0115-005-001GL	MARR117	25.72	-45.1083	50.06	1.04	8.505	9.5	15.7	11.8	2.43	0.048	0.163	0.091	peridotite	0.409153
GYR1977-017-003GL	MARR117	25.735	-45.035	50.9664	1.6158	10.1103	7.4589	15.4543	11.0357	2.81	0.1139	0.1909	0.1546	pyroxenite	0.418697
GYR1977-017-006GL	MARR117	25.735	-45.035	50.366	1.608	9.996	7.498	15.5617	11.1405	2.8839	0.112	0.196	0.1536	pyroxenite	0.441357
RESTG72-012-067GL	MARR117	25.765	-45.163	50.46	1.52	8.7	7.9	16.01	10.77	3	0.21	0.17	0.18	pyroxenite	0.527715
DSC1972-012-076GL	MARR117	25.765	-45.163	50.62	1.59	9.05	7.99	15.7642	10.9979	2.8428	0.209	0.1544	0.1709	pyroxenite	0.465394
RESTG72-012-054GL	MARR117	25.765	-45.163	51.15	1.57	9.01	8.21	15.89	10.95	3.21	0.2	0.36	0.21	pyroxenite	0.459848
RESTG72-012-053GL	MARR117	25.765	-45.163	50.45	1.72	9.38	8.03	15.64	11.02	3.13	0.24	0.36	0.22	pyroxenite	0.434475
DSC1972-012-063GL	MARR117	25.765	-45.163	50.35	1.45	9.11	8.17	15.5805	11.0802	2.8152	0.13	0.1081	0.1607	pyroxenite	0.44137
DSC1972-012-074GL	MARR117	25.765	-45.163	50.19	1.33	8.88	8.36	15.7642	11.43	2.8704	0.09	0.1279	0.1241	pyroxenite	0.430844
RSRTG72-012-VG990GL	MARR117	25.77	-45.16	51.32	1.57	9.25	7.83	15.82	11.08	2.95	0.18		0.14	pyroxenite	0.433328
Kperidotite0115-004-006GL	MARR117	25.8333	-45.0917	50.44	1.39	9	8.9	15.31	11.1	2.73	0.104	0.167	0.145	pyroxenite	0.405243
Kperidotite0115-004-006GL	MARR117	25.8333	-45.0917	50.44	1.39	9	8.9	15.31	11.1	2.73	0.104	0.167	0.145	pyroxenite	0.405243
RSRMM81-002-049GL	MARR117	25.84	-45.04	50.87	1.61	9.42	7.45	15.7	11.11	2.81	0.11		0.16	pyroxenite	0.448509
GYR1977-009-006GL	MARR117	25.968	-44.92	50.3592	1.4294	9.08	8.5094	15.753	11.0159	2.7172	0.1252	0.1234	0.1718	pyroxenite	0.502987
GYR1977-009-007GL	MARR117	25.968	-44.92	50.134	1.472	9.024	8.534	15.9406	11.1961	2.8576	0.14	0.154	0.1536	pyroxenite	0.5154
GYR1977-007-010GL	MARR116	26.058	-44.868	50.378	1.26	9.186	9.058	16.1817	11.5607	2.6	0.056	0.184	0.1184	peridotite	0.544153
GYR1977-008-009GL	MARR116	26.073	-44.833	50.736	1.448	8.98	8.25	16.2161	11.4392	2.8106	0.112	0.166	0.1584	pyroxenite	0.51354
GYR1977-008-005GL	MARR116	26.073	-44.833	50.676	1.392	8.962	8.246	16.2424	11.4866	2.726	0.118	0.192	0.1552	pyroxenite	0.513111
AII0129-5-018-017GL	MARR116	26.102	-44.855	50.07	1.0753	8.858	9.0013	16.3453	11.651	2.427	0.0543	0.1587	0.1157	peridotite	0.563971
AII0129-5-018-001GL	MARR116	26.102	-44.855	50.32	1.145	8.9267	8.741	16.26	11.7547	2.4247	0.0553	0.1393	0.091	peridotite	0.520445
AII0129-5-018-023GL	MARR116	26.102	-44.855	50.32	1.144	8.9743	8.8587	16.37	11.7363	2.4387	0.0533	0.148	0.0837	peridotite	0.550256
AII0129-5-018-022GL	MARR116	26.102	-44.855	50.6377	1.574	10.092	7.9397	15.307	10.798	2.8973	0.0713	0.2123	0.148	pyroxenite	0.449888
Kperidotite0115-001-004GL	MARR116	26.105	-44.8667	49.5	1.06	8.595	9.3	16	12	2.54	0.05	0.163	0.094	peridotite	0.455397
Kperidotite0115-001-004GL	MARR116	26.105	-44.8667	49.5	1.06	8.595	9.3	16	12	2.54	0.05	0.163	0.094	peridotite	0.455397
Kperidotite0115-001-001GL	MARR116	26.105	-44.8667	50.55	1.61	9.9	8.04	15.1	11	2.97	0.079	0.184	0.155	pyroxenite	0.373626
Kperidotite0115-001-001GL	MARR116	26.105	-44.8667	50.55	1.61	9.9	8.04	15.1	11	2.97	0.079	0.184	0.155	pyroxenite	0.373626
Kperidotite0115-002-010GL	MARR116	26.105	-44.8667	49.84	1.33	9.234	9.07	15.57	11.21	2.67	0.088	0.17	0.136	pyroxenite	0.480615
Kperidotite0115-002-010GL	MARR116	26.105	-44.8667	49.84	1.33	9.234	9.07	15.57	11.21	2.67	0.088	0.17	0.136	pyroxenite	0.480615
TAG1982-004-VG6551GL	MARR116	26.11	-44.73	50.48	1.2	8.33	8.35	16.57	12	2.62	0.05		0.11	peridotite	0.512172
TAG1982-004-VG6550GL	MARR116	26.11	-44.73	50.94	1.2	8.32	8.42	16.42	12	2.65	0.06		0.1	peridotite	0.459397
TAG1982-004-VG6552GL	MARR116	26.11	-44.73	50.62	1.59	9.48	7.83	15.42	11.33	2.72	0.14		0.15	pyroxenite	0.374848
AII0129-5-002-003GL	MARR116	26.113	-44.803	49.86	1.225	9.3473	8.351	16.153	11.5323	2.77	0.0607	0.2237	0.136	peridotite	0.527974
AII0129-5-002-009GL	MARR116	26.113	-44.803	49.9	1.2683	9.2307	8.4197	16.089	11.5477	2.7217	0.0617	0.198	0.131	peridotite	0.517715
GYR1976-008-001-18GL	MARR116	26.113	-44.788	50.65	1.58	9.28	8.17	15.4273	11.0287	2.8796	0.121	0.15	0.176	pyroxenite	0.420361
AII0129-5-002-015GL	MARR116	26.113	-44.803	50.21	1.4323	9.904	8.1853	15.588	11.1287	2.7073	0.066	0.215	0.1533	pyroxenite	0.482182
AII0129-5-002-021GL	MARR116	26.113	-44.803	50.19	1.3853	9.9673	8.3253	15.5377	11.2043	2.699	0.0727	0.2247	0.125	pyroxenite	0.459826
GYR1976-008-002-01GL	MARR116	26.113	-44.788	50.366	1.398	9.214	8.786	15.977	11.2929	2.7523	0.102	0.182	0.136	pyroxenite	0.522173
AII0129-5-017-008GL	MARR116	26.118	-44.841	50.7053	1.4763	9.7647	8.0787	15.3677	11.2417	2.6923	0.0983	0.2123	0.139	pyroxenite	0.39062
AII0129-5-017-002GL	MARR116	26.118	-44.841	51.0293	1.5143	9.853	8.0553	15.286	11.2543	2.702	0.0967	0.179	0.1397	pyroxenite	0.363883
TAG1982-002-VG6547GL	MARR116	26.12	-44.86	51.02	1.59	9.59	7.82	15.42	11.1	2.79	0.13		0.15	pyroxenite	0.393324
TAG1982-002-VG6546GL	MARR116	26.12	-44.86	50.71	1.57	9.53	7.91	15.4	11.09	2.75	0.12		0.16	pyroxenite	0.407365
TAG1982-002-VG6542GL	MARR116	26.12	-44.86	50.46	1.6	9.54	7.84	15.37	11.12	2.79	0.12		0.17	pyroxenite	0.404022
TAG1982-002-VG6543GL	MARR116	26.12	-44.86	50.66	1.59	9.5	7.75	15.38	11.15	2.88	0.13		0.16	pyroxenite	0.37978
TAG1982-002-VG6548GL	MARR116	26.12	-44.86	51.03	1.6	9.59	7.78	15.43	11.15	2.84	0.11		0.16	pyroxenite	0.38957
TAG1982-002-VG6549GL	MARR116	26.12	-44.86	51.01	1.58	9.56	7.9	15.4	11.16	2.82	0.12		0.15	pyroxenite	0.381782
TAG1982-002-VG6541GL	MARR116	26.12	-44.86	50.51	1.62	9.58	7.77	15.48	11.21	2.78	0.12		0.17	pyroxenite	0.4136
TAG1982-002-016GL	MARR116	26.12	-44.86	50.65	1.54	9.4	7.35	15.62	11.52	2.7	0.13		0.14	pyroxenite	0.372703
TAG1982-002-VG6540GL	MARR116	26.12	-44.86	50.67	1.44	9.28	8.42	15.63	11.22	2.68	0.12		0.15	pyroxenite	0.43955
TAG1982-002-VG6544GL	MARR116	26.12	-44.86	50.44	1.45	9.27	8.39	15.6	11.23	2.71	0.13		0.16	pyroxenite	0.435158
TAG1982-002-VG6545GL	MARR116	26.12	-44.86	50.88	1.47	9.23	7.68	15.8	11.48	2.7	0.14		0.14	pyroxenite	0.403542
TAG1982-002-014GL	MARR116	26.12	-44.86	50.8	1.45	9.22	8.03	15.8	11.4	2.65	0.12		0.12	pyroxenite	0.435294
TAG1982-002-017GL	MARR116	26.12	-44.86	50.66	1.43	9.39	8.48	15.61	11.4	2.67	0.13		0.13	pyroxenite	0.408986
T4-73R308-3A3WR	MARR116	26.122	-44.813	49.68	1.54	9.688	7.3	16.5	11.4	2.94	0.09	0.19	0.14	pyroxenite	0.612436
RSR1973-003A-003GL	MARR116	26.122	-44.813	50.27	1.43	9.5	7.82	15.4988	11.5534	2.944	0.092	0.1246	0.1275	pyroxenite	0.349201
AII0129-5-001-003GL	MARR116	26.13	-44.793	50.33	0.8627	8.326	9.6427	16.0517	12.8553	1.8173	0.0297	0.1597	0.066	peridotite	0.350808
ALV1242-VG6553GL	MARR116	26.13	-44.78	51.3	1.55	9.38	7.78	15.72	11.23	2.9	0.08		0.16	pyroxenite	0.423595
AII0129-5-001-007GL	MARR116	26.13	-44.793	50.4273	1.4057	9.4073	8.6717	15.197	10.9827	2.695	0.0963	0.1707	0.148	pyroxenite	0.406364
ALV1246-VG6554GL	MARR116	26.13	-44.78	50.72	1.51	9.43	7.77	15.69	11.39	2.76	0.08		0.16	pyroxenite	0.42258
ALV1246-VG6556GL	MARR116	26.13	-44.78	50.65	1.43	9.06	8.15	15.99	11.34	2.78	0.08		0.12	pyroxenite	0.489772
ALV1246-VG6555GL	MARR116	26.13	-44.78	51.02	1.42	9.03	8.03	15.92	11.42	2.83	0.08		0.15	pyroxenite	0.44076
DSC1972-013-020AGL	MARR116	26.133	-44.75	50.67	1.32	8.69	8.36	16.0808	11.3682	2.7968	0.143	0.1191	0.1496	pyroxenite	0.474343
ALV2581-028GL	MARR116	26.137	-44.825	50.31	1.72	10.5963	7.6737	15.2007	10.5483	2.8507	0.0827	0.162	0.1687	pyroxenite	0.491928
ALV2583-001GL	MARR116	26.137	-44.825	50.574	1.5657	9.887	8.244	15.2047	10.943	2.6413	0.1093	0.2223	0.1487	pyroxenite	0.422799
AII0129-5-024-029GL	MARR116	26.14	-44.795	50.6403	1.239	8.9823	8.2973	15.7407	11.6557	2.487	0.0933	0.137	0.1153	peridotite	0.395079
ALV1677-004GL	MARR116	26.14	-44.82	50.84	1.62	9.75	7.46	15.69	11.09	3	0.08		0.15	pyroxenite	0.451291
ALV1677-007GL	MARR116	26.14	-44.82	51.03	1.65	9.81	7.36	15.61	11.12	3	0.07	0.1543	0.16	pyroxenite	0.430035
AII0129-5-024-050GL	MARR116	26.14	-44.795	50.6543	1.563	9.807	8.364	14.7817	10.8537	2.7967	0.0867	0.196	0.1467	pyroxenite	0.338593
ALV1677-003GL	MARR116	26.14	-44.82	50.84	1.64	9.52	7.7	15.62	11.22	2.82	0.12	0.1592	0.13	pyroxenite	0.427731
AII0129-5-026-016GL	MARR116	26.14	-44.778	50.5727	1.4307	9.3063	8.272	15.6427	11.055	2.6693	0.07	0.1573	0.1283	pyroxenite	0.483352
AII0129-5-026-001GL	MARR116	26.14	-44.778	50.52	1.4193	9.14	8.3697	15.5813	11.0403	2.7127	0.0667	0.158	0.1203	pyroxenite	0.471478
AII0129-5-026-046GL	MARR116	26.14	-44.778	50.29	1.431	9.5203	8.7617	15.4627	10.9523	2.6797	0.084	0.1867	0.1263	pyroxenite	0.485258
AII0129-5-024-014GL	MARR116	26.14	-44.795	50.8193	1.553	9.9387	7.7487	14.8653	11.4083	2.723	0.056	0.1897	0.136	pyroxenite	0.265963
AII0129-5-024-002GL	MARR116	26.14	-44.795	50.5137	1.277	9.2197	8.78	15.8137	11.3507	2.6737	0.0747	0.163	0.1193	pyroxenite	0.473785
AII0129-5-024-001GL	MARR116	26.14	-44.795	50.3967	1.2757	9.1113	8.6127	15.709	11.419	2.696	0.0703	0.166	0.1147	pyroxenite	0.438507
AII0129-5-027-004GL	MARR116	26.142	-44.782	50.5613	1.466	9.5503	8.102	15.7337	11.352	2.6793	0.119	0.1833	0.1327	pyroxenite	0.44736
AII0129-5-027-001GL	MARR116	26.142	-44.782	50.4537	1.4303	9.5127	8.3727	15.7143	11.3213	2.603	0.111	0.1987	0.1467	pyroxenite	0.463847
AII0129-5-003-003GL	MARR116	26.146	-44.786	50.264	1.4703	9.699	8.7213	15.263	10.9633	2.754	0.1087	0.1663	0.1467	pyroxenite	0.434236
AII0129-5-015-031GL	MARR116	26.149	-44.837	50.7113	1.481	9.3903	8.602	15.5027	10.8857	2.704	0.115	0.1877	0.1663	pyroxenite	0.474249
AII0129-5-015-002GL	MARR116	26.149	-44.837	50.521	1.4903	9.2573	8.626	15.506	10.96	2.76	0.1043	0.1867	0.1403	pyroxenite	0.469949
AII0129-5-014-012GL	MARR116	26.15	-44.891	50.4763	1.3397	9.259	8.394	15.8913	11.1307	2.5993	0.096	0.1973	0.129	pyroxenite	0.519059
AII0129-5-014-004GL	MARR116	26.15	-44.891	50.4797	1.3873	9.2577	8.442	15.857	11.1697	2.5907	0.0747	0.1607	0.15	pyroxenite	0.518819
AII0129-5-014-021GL	MARR116	26.15	-44.891	50.34	1.3573	9.3753	8.4623	15.93	11.1907	2.638	0.0797	0.1723	0.1353	pyroxenite	0.53146
AII0129-5-022-001GL	MARR116	26.151	-44.807	50.5577	1.6717	10.2493	7.9533	14.9937	10.8113	2.912	0.0673	0.1823	0.148	pyroxenite	0.397685
AII0129-5-025-001GL	MARR116	26.158	-44.805	50.8087	1.526	9.497	7.9267	15.522	11.0043	2.8163	0.0677	0.1583	0.1353	pyroxenite	0.449583
AII0129-5-016-006GL	MARR116	26.16	-44.842	50.6777	1.907	10.791	7.284	14.5813	10.3903	2.9667	0.0893	0.2117	0.1903	pyroxenite	0.374744
AII0129-5-016-001GL	MARR116	26.16	-44.842	51.114	1.8963	10.726	7.227	14.645	10.436	2.9463	0.0847	0.1903	0.156	pyroxenite	0.365178
T4-73R307-2A1WR	MARR116	26.161	-44.79	49.9	1.44	9.182	8.7	16.05	10.9	2.8	0.1	0.17	0.14	pyroxenite	0.611915
ALV2595-003GL	MARR116	26.162	-44.823	50.5197	1.5057	9.6127	8.003	15.5407	11.2347	2.8447	0.069	0.187	0.13	pyroxenite	0.430124
Kperidotite0115-003-001GL	MARR116	26.165	-44.845	50.22	1.54	9.477	7.99	15.3	11	2.95	0.072	0.179	0.148	pyroxenite	0.417062
Kperidotite0115-003-001GL	MARR116	26.165	-44.845	50.22	1.54	9.477	7.99	15.3	11	2.95	0.072	0.179	0.148	pyroxenite	0.417062
AII0129-5-011-001GL	MARR116	26.166	-44.813	50.5487	1.4747	9.487	7.8367	15.5547	11.052	2.8197	0.0733	0.1503	0.1267	pyroxenite	0.449075
AII0129-5-011-003GL	MARR116	26.166	-44.813	50.36	1.5007	9.5863	7.9547	15.6493	11.0633	2.867	0.0823	0.1787	0.143	pyroxenite	0.476454
AII0129-5-004-006GL	MARR116	26.168	-44.839	50.7847	1.3233	8.9033	8.8373	15.69	11.4387	2.573	0.0717	0.1727	0.1333	peridotite	0.434432
AII0129-5-004-001GL	MARR116	26.168	-44.839	50.8257	1.3187	8.9613	8.7467	15.717	11.3023	2.528	0.0753	0.1527	0.0947	pyroxenite	0.458517
AII0129-5-005-009GL	MARR116	26.174	-44.813	50.577	1.5543	9.6783	7.981	15.3783	11.0127	2.9167	0.0637	0.2107	0.1477	pyroxenite	0.428604
AII0129-5-005-001GL	MARR116	26.174	-44.813	50.7133	1.5617	9.6577	7.9367	15.4307	11.2027	2.8267	0.066	0.1797	0.1313	pyroxenite	0.41155
AII0129-5-006-002GL	MARR116	26.174	-44.81	50.569	1.5433	9.6773	8.017	15.5493	11.2537	2.8173	0.065	0.173	0.1167	pyroxenite	0.435925
AII0129-5-019-001GL	MARR116	26.182	-44.84	50.487	1.6473	10.369	7.8867	15.1277	10.6387	2.8	0.1	0.1773	0.158	pyroxenite	0.450623
AII0129-5-019-017GL	MARR116	26.182	-44.84	50.6043	1.6447	10.3297	7.9027	15.0727	10.7323	2.7947	0.0987	0.193	0.13	pyroxenite	0.421586
AII0129-5-019-051GL	MARR116	26.182	-44.84	51.595	1.66	10.4597	7.9357	15.2487	10.86	2.6787	0.0623	0.1723	0.182	pyroxenite	0.427001
AII0129-5-021-011GL	MARR116	26.19	-44.81	50.31	1.2753	9.058	9.0147	15.542	11.355	2.5623	0.0813	0.1683	0.128	peridotite	0.433733
AII0129-5-021-001GL	MARR116	26.19	-44.81	50.179	1.0297	8.2847	9.1047	16.1503	12.3247	2.243	0.084	0.1653	0.082	peridotite	0.410499
AII0129-5-021-019GL	MARR116	26.19	-44.81	50.35	1.3237	9.0343	9.033	15.6073	11.3243	2.625	0.0887	0.1663	0.1013	pyroxenite	0.449034
ABP0007-003-003GL	MARR116	26.2	-44.79	50.97	1.86	10.44	7	15.12	10.76	3	0.1		0.2	pyroxenite	0.394696
GYR1977-006A-023GL	MARR116	26.228	-44.837	50.54	1.39	9.29	8.53	15.8535	11.1549	2.8294	0.09	0.17	0.152	pyroxenite	0.49962
GYR1977-006A-011GL	MARR116	26.228	-44.837	50.44	1.39	9.19	8.47	16.0054	11.4433	2.7636	0.09	0.16	0.144	pyroxenite	0.494621
GYR1977-005-056GL	MARR116	26.247	-44.738	50.84	1.67	10.15	8.05	15.3672	10.918	2.726	0.12	0.2	0.16	pyroxenite	0.449975
GYR1977-005-030GL	MARR116	26.247	-44.738	50.64	1.69	9.98	8.03	15.276	11.021	2.8576	0.12	0.18	0.168	pyroxenite	0.411458
GYR1977-005-052GL	MARR116	26.247	-44.738	50.88	1.67	9.93	8.1	15.3571	11.0004	2.9046	0.12	0.2	0.176	pyroxenite	0.418234
GYR1977-005-006GL	MARR116	26.247	-44.738	50.68	1.66	10.09	8.41	15.0431	10.9283	2.867	0.13	0.19	0.152	pyroxenite	0.379388
Kperidotite0115-002-010GL	MARR116	26.275	-44.7267	50.05	1.36	9.216	9.24	15.3	11.3	2.61	0.08	0.171	0.138	peridotite	0.414508
Kperidotite0115-002-010GL	MARR116	26.275	-44.7267	50.05	1.36	9.216	9.24	15.3	11.3	2.61	0.08	0.171	0.138	peridotite	0.414508
Kperidotite0115-002-012GL	MARR116	26.275	-44.7267	50.13	1.39	9.144	9.14	15.1	11.44	2.6	0.085	0.172	0.133	peridotite	0.343707
Kperidotite0115-002-012GL	MARR116	26.275	-44.7267	50.13	1.39	9.144	9.14	15.1	11.44	2.6	0.085	0.172	0.133	peridotite	0.343707
T4-73R308-4C1WR	MARR116	26.303	-44.702	49.1	1.8	10.33	7.55	16.45	10.9	3.15	0.09	0.17	0.2	pyroxenite	0.7317
RESTG72-016-003GL	MARR115	26.502	-44.577	50.78	1.68	9.98	7.23	14.76	11.06	3.42	0.19	0.18	0.13	pyroxenite	0.190954
RESTG72-017-031GL	MARR114	26.742	-44.62	49.77	1.12	8.51	9.31	16.77	12.06	2.63	0.14	0.14	0.08	peridotite	0.575989
DSC1972-017-008GL	MARR114	26.742	-44.62	50.16	0.95	8.2	9.41	16.6934	12.3868	2.2816	0.047	0.1599	0.1165	peridotite	0.527047
DSC1972-017-042GL	MARR114	26.742	-44.62	49.7	0.83	7.92	9.63	16.5402	12.3353	2.1252	0.05	0.1103	0.1037	peridotite	0.519845
DSC1972-017-057GL	MARR114	26.742	-44.62	49.83	0.87	7.75	9.5	17.2243	12.4176	2.2172	0.046	0.1015	0.1029	peridotite	0.639878
DSC1972-017-026GL	MARR114	26.742	-44.62	49.78	0.86	7.77	9.61	17.1936	12.3868	2.3	0.038	0.1368	0.0995	peridotite	0.641089
DSC1972-017-002GL	MARR114	26.742	-44.62	50.2	1.44	9.76	8.57	15.5294	11.2139	2.6128	0.081	0.1544	0.1539	pyroxenite	0.468962
OCE0180-005-1GL	MARR114	26.995	-44.4803	48.78	0.94	8.721	9.57	16.82	12.01	2.23	0.032	0.155	0.078	peridotite	0.694597
OCE0180-005-1GL	MARR114	26.995	-44.4803	48.78	0.94	8.721	9.57	16.82	12.01	2.23	0.032	0.155	0.078	peridotite	0.694597
OCE0180-005-2GL	MARR114	26.995	-44.4803	49.68	1.46	10.125	8.5	15.39	11.09	2.72	0.067	0.183	0.13	pyroxenite	0.48117
OCE0180-005-2GL	MARR114	26.995	-44.4803	49.68	1.46	10.125	8.5	15.39	11.09	2.72	0.067	0.183	0.13	pyroxenite	0.48117
OCE0180-005-4GL	MARR114	26.995	-44.4803	49.4	1.46	10.179	8.6	15.1	11.12	2.63	0.066	0.184	0.129	pyroxenite	0.435386
OCE0180-005-4GL	MARR114	26.995	-44.4803	49.4	1.46	10.179	8.6	15.1	11.12	2.63	0.066	0.184	0.129	pyroxenite	0.435386
OCE0180-006--2GL	MARR113	27.3083	-44.2933	49.64	1.38	9.495	8.79	15.29	12.15	2.56	0.05	0.179	0.12	peridotite	0.298377
OCE0180-006--2GL	MARR113	27.3083	-44.2933	49.64	1.38	9.495	8.79	15.29	12.15	2.56	0.05	0.179	0.12	peridotite	0.298377
CHR0098-015-202GL	MARR112	27.767	-44.083	50.33	0.99	8.57	8.52	16.22	11.61	2.43	0.05	0.21		peridotite	0.506167
CHR0098-015-401WR	MARR112	27.767	-44.083	49.62	1.77	8.622	7.38	16.35	11.96	2.7	0.17	0.17	0.13	peridotite	0.503369
CHR0098-015-201GL	MARR112	27.767	-44.083	50.24	0.99	8.65	8.48	16.17	11.65	2.49	0.07	0.16		peridotite	0.482244
CHR0098-015-501GL	MARR112	27.767	-44.083	49.98	1.14	8.83	8.31	16.17	11.87	2.56	0.06	0.12		peridotite	0.470933
CHR0098-015-101GL	MARR112	27.767	-44.083	50.39	1.27	9.14	8.65	16.25	11.82	2.73	0.08	0.1	0.1	peridotite	0.489145
CHR0098-015-601GL	MARR112	27.767	-44.083	50.57	1.16	8.57	8.37	15.79	12.01	2.56	0.11	0.01		peridotite	0.32726
CHR0098-015GL	MARR112	27.767	-44.083	48.47	1.03	9.39	8.03	18.34	12.23	2.31	0.084	0.16	0.15	peridotite	0.938523
CHR0098-015-VG5500GL	MARR112	27.767	-44.083	50.36	1.55	10.41	8.25	14.97	10.84	2.82	0.11		0.13	pyroxenite	0.384334
CHR0098-015-VG5502GL	MARR112	27.767	-44.083	49.87	1.41	9.85	8.43	15.86	11.43	2.74	0.09		0.12	pyroxenite	0.499926
CHR0098-015WR	MARR112	27.767	-44.083	49.87	1.4	9.423	8.87	15.15	11.31	2.63	0.09	0.17	0.13	pyroxenite	0.378965
CHR0098-015-VG5501GL	MARR112	27.767	-44.083	50.97	1.26	9.54	8.66	15.83	11.38	2.73	0.11		0.13	pyroxenite	0.437164
CHR0098-015-VG5503GL	MARR112	27.767	-44.083	50.66	1.34	9.36	8.55	15.51	11.43	2.61	0.1		0.1	pyroxenite	0.388756
OCE0180-007-1GL	MARR112	27.9425	-43.9613	49.48	1.25	9.306	8.6	15.71	11.82	2.52	0.055	0.175	0.11	peridotite	0.432323
OCE0180-007-1GL	MARR112	27.9425	-43.9613	49.48	1.25	9.306	8.6	15.71	11.82	2.52	0.055	0.175	0.11	peridotite	0.432323
OCE180-007-4AGL	MARR112	27.9425	-43.9613	50.03	1.4	9.306	8.35	15.51	11.18	2.72	0.095	0.17	0.145	pyroxenite	0.445864
OCE180-007-4AGL	MARR112	27.9425	-43.9613	50.03	1.4	9.306	8.35	15.51	11.18	2.72	0.095	0.17	0.145	pyroxenite	0.445864
OCE0180-009-2GL	MARR111	28.4415	-43.7163	49.28	1.25	9.261	8.61	16.15	11.38	2.68	0.052	0.168	0.11	pyroxenite	0.592742
OCE0180-009-2GL	MARR111	28.4415	-43.7163	49.28	1.25	9.261	8.61	16.15	11.38	2.68	0.052	0.168	0.11	pyroxenite	0.592742
CHN0021-1-017WR	MARR110	28.88	-43.33	47.79	0.87	9.297	10.35	16.77	10.98	2.46	0.07	0.18	0.06	peridotite	0.895202
N-1WR	MARR110	28.88	-43.33	48.26	0.94	9.378	9.89	17.05	11.38	2.46	0.05	0.17	0.05	peridotite	0.868947
OCE0180-011-5GL	MARR110	28.885	-43.28	48.05	0.926	9.27	9.96	17	11.24	2.49	0.039	0.162	0.077	peridotite	0.889868
OCE0180-011-5GL	MARR110	28.885	-43.28	48.05	0.926	9.27	9.96	17	11.24	2.49	0.039	0.162	0.077	peridotite	0.889868
OCE0180-011-3GL	MARR110	28.885	-43.28	47.85	0.931	9.234	9.87	17.15	11.35	2.49	0.061	0.163	0.078	peridotite	0.907481
OCE0180-011-3GL	MARR110	28.885	-43.28	47.85	0.931	9.234	9.87	17.15	11.35	2.49	0.061	0.163	0.078	peridotite	0.907481
OCE0180-011-1GL	MARR110	28.885	-43.28	47.84	0.914	9.18	9.6	17.37	11.09	2.56	0.047	0.161	0.078	pyroxenite	0.97493
OCE0180-011-1GL	MARR110	28.885	-43.28	47.84	0.914	9.18	9.6	17.37	11.09	2.56	0.047	0.161	0.078	pyroxenite	0.97493
CHN0021-1-020-026GL	MARR110	28.908	-43.305	47.47	0.91	9.23	8.99	17.85	11.37	2.55	0.06		0.08	peridotite	1.0254
CHN0021-1-020-017WR	MARR110	28.908	-43.305	47.79	0.87	9.3	10.35	16.77	10.98	2.46	0.07	0.18	0.06	peridotite	0.895273
CHN0021-1-020-077GL	MARR110	28.908	-43.305	49.28	0.88	9.28	8.51	17.61	11.55	2.46	0.04		0.06	peridotite	0.844604
CHN0021-1-020-081GL	MARR110	28.908	-43.305	50.03	0.86	9.32	8.42	17.46	11.64	2.37	0.06		0.06	peridotite	0.761359
CHN0021-1-020-027-VG3080GL	MARR110	28.908	-43.305	49.26	0.89	9.4	8.56	17.8	11.6	2.58	0.06		0.08	peridotite	0.871801
CHN0021-1-020-034-VG3082GL	MARR110	28.908	-43.305	49.39	0.89	9.18	8.38	18.07	11.66	2.47	0.07		0.08	peridotite	0.900091
CHN0021-1-020-045-VG3085GL	MARR110	28.908	-43.305	49.06	0.97	9.3	8.37	17.8	11.68	2.66	0.05		0.09	peridotite	0.868984
CHN0021-1-020-005GL	MARR110	28.908	-43.305	48.14	0.94	9.26	8.88	17.74	11.53	2.4	0.05		0.08	peridotite	0.9515
CHN0021-1-020-021-VG3077GL	MARR110	28.908	-43.305	48.22	0.9	9.35	8.78	17.65	11.56	2.44	0.06		0.1	peridotite	0.915843
CHN0021-1-020-004GL	MARR110	28.908	-43.305	48.16	0.87	9.43	8.8	17.58	11.56	2.45	0.06		0.08	peridotite	0.904601
CHN0021-1-020-016GL	MARR110	28.908	-43.305	48.17	0.87	9.28	8.71	17.58	11.6	2.43	0.04		0.06	peridotite	0.898254
CHN0021-1-020-045-VG3458GL	MARR110	28.908	-43.305	49.39	0.9	9.32	8.41	17.54	11.69	2.43	0.04		0.08	peridotite	0.807489
CHN0021-1-020-022GL	MARR110	28.908	-43.305	48.07	0.93	9.3	8.86	17.85	11.56	2.5	0.06		0.08	peridotite	0.966838
CHN0021-1-020-007GL	MARR110	28.908	-43.305	48.5	0.9	9.38	8.78	17.74	11.6	2.5	0.04		0.06	peridotite	0.917737
CHN0021-1-020-006GL	MARR110	28.908	-43.305	47.95	0.9	9.22	8.62	17.59	11.67	2.45	0.05		0.09	peridotite	0.897191
CHN0021-1-020-027-VG3461GL	MARR110	28.908	-43.305	49.15	0.94	9.22	8.8	17.7	11.63	2.54	0.04		0.1	peridotite	0.870628
CHN0021-1-020-034-VG3460GL	MARR110	28.908	-43.305	48.83	0.94	9.27	8.7	17.61	11.68	2.51	0.03		0.07	peridotite	0.864067
CHN0021-1-020-021-VG3456GL	MARR110	28.908	-43.305	49.02	0.92	9.31	8.5	17.58	11.74	2.37	0.04		0.07	peridotite	0.835049
CHN0021-1-020-CWR	MARR110	28.908	-43.305	47.94	0.75	9.559	10.19	17.45	11.26	2.37	0.09	0.13	0.08	peridotite	0.977558
CHN0021-1-020-029-VG3457GL	MARR110	28.908	-43.305	49.46	0.9	9.2	8.41	17.47	11.8	2.36	0.03		0.08	peridotite	0.77942
CHN0021-1-020-034WR	MARR110	28.908	-43.305	48.33	0.89	9.28	10.26	16.87	11.25	2.4	0.07	0.18	0.08	peridotite	0.849755
CHN0021-1-020-MWR	MARR110	28.908	-43.305	48.13	0.72	9.703	10.29	17.07	11.26	2.39	0.09	0.13	0.1	peridotite	0.890931
CHN0021-1-020-010GL	MARR110	28.908	-43.305	47.44	0.92	9.31	8.9	17.66	11.68	2.48	0.04		0.07	peridotite	0.95613
CHN0021-1-020-053GL	MARR110	28.908	-43.305	51.13	1.52	9.76	7.3	16.35	11.27	2.85	0.12		0.16	pyroxenite	0.533164
CHN0021-1-020-302-VG3093GL	MARR110	28.908	-43.305	51.79	1.49	10.04	7.37	15.67	11.3	2.58	0.11		0.14	pyroxenite	0.395127
CHN0021-1-020-303GL	MARR110	28.908	-43.305	51.89	1.45	10.07	7.64	15.32	11.32	2.44	0.11		0.13	pyroxenite	0.33321
CHN0021-1-020-078GL	MARR110	28.908	-43.305	51.59	1.39	9.74	7.35	15.42	11.49	2.51	0.11		0.11	pyroxenite	0.314624
CHN0021-1-020-302-VG3462GL	MARR110	28.908	-43.305	50.78	1.57	9.94	7.58	15.54	11.44	2.64	0.08		0.16	pyroxenite	0.400485
CHN0021-1-020-044-VG3459GL	MARR110	28.908	-43.305	50.29	1.53	9.87	7.39	15.7	11.54	2.6	0.12		0.15	pyroxenite	0.417725
CHN0021-1-020-C2WR	MARR110	28.908	-43.305	49.27	1.26	10.084	8.49	15.91	11.26	2.58	0.19	0.13	0.13	pyroxenite	0.534964
CHN0021-1-020-044-VG3084GL	MARR110	28.908	-43.305	50.55	1.51	9.84	7.23	16.14	11.65	2.78	0.13		0.12	pyroxenite	0.459533
CHN0021-1-020-003GL	MARR110	28.908	-43.305	50.25	1.4	9.82	7.59	15.51	11.58	2.61	0.13		0.14	pyroxenite	0.359223
CHN0021-1-020-076GL	MARR110	28.908	-43.305	49.37	0.96	9.31	8.42	18.46	11.4	2.59	0.07		0.07	pyroxenite	1.01106
ALV2601GL	MARR109	29.095	-43.193	51.035	1.5483	10.4357	7.4017	14.3273	11.5917	2.7183	0.071	0.188	0.158	pyroxenite	0.104971
OCE0180-012-9cGL	MARR109	29.1377	-43.17	49.73	1.41	9.765	7.88	15.23	11.66	2.8	0.079	0.184	0.135	peridotite	0.312973
OCE0180-012-9cGL	MARR109	29.1377	-43.17	49.73	1.41	9.765	7.88	15.23	11.66	2.8	0.079	0.184	0.135	peridotite	0.312973
OCE0180-012-7cGL	MARR109	29.1377	-43.17	50.15	1.43	9.81	7.94	15.22	11.8	2.75	0.071	0.182	0.134	peridotite	0.284968
OCE0180-012-7cGL	MARR109	29.1377	-43.17	50.15	1.43	9.81	7.94	15.22	11.8	2.75	0.071	0.182	0.134	peridotite	0.284968
CHR0098-014WR	MARR109	29.283	-43.083	49.65	1.34	9.099	7.72	16.52	12.25	2.64	0.2	0.17	0.12	peridotite	0.462529
CHR0098-014-L02GL	MARR109	29.283	-43.083	50.09	1.6	10.3	7.37	15.45	11.26	2.49	0.08			pyroxenite	0.448295
CHR0098-014-201GL	MARR109	29.283	-43.083	50.61	1.38	9.51	7.74	15.22	11.44	2.91	0.08	0.19		pyroxenite	0.293666
OCE0180-013-2GL	MARR108	29.6987	-42.7947	49.45	1.874	11.457	7.04	14.5	10.93	3.05	0.116	0.209	0.168	pyroxenite	0.300045
OCE0180-013-2GL	MARR108	29.6987	-42.7947	49.45	1.874	11.457	7.04	14.5	10.93	3.05	0.116	0.209	0.168	pyroxenite	0.300045
RESTG71-010C-006GL	MARR108	29.783	-42.733	47.71	0.99	9.33	9.07	17.08	11.33	2.78	0.06	0.17	0.07	peridotite	0.865599
RESTG71-010C-001GL	MARR108	29.783	-42.733	48.66	0.98	9.32	9.09	17.06	11.21	2.7	0.03	0.16	0.1	pyroxenite	0.837702
*443-007-001-VG1577GL	MARR108	29.81	-42.73	51.04	1.35	9.69	7.29	16.4	10.82	2.65	0.13		0.11	pyroxenite	0.598842
ABP0016-046-002GL	MARR108	29.842	-42.792	50.23	1.5	10.27	7.59	15.57	11.75	2.9	0.08		0.15	peridotite	0.354826
ABP0016-046-001GL	MARR108	29.842	-42.792	49.77	1.45	9.87	7.67	15.63	11.59	2.8	0.08		0.15	pyroxenite	0.409549
ABP0016-046-003GL	MARR108	29.842	-42.792	49.76	1.49	10.14	7.54	15.56	11.73	2.87	0.08		0.15	pyroxenite	0.371426
CHR0098-013-103GL	MARR108	29.933	-42.767	50.99	1.49	9.89	7.21	15.19	11.2	3.06	0.12	0.22		pyroxenite	0.290839
CHR0098-013-201GL	MARR108	29.933	-42.767	50.58	1.49	9.58	7.49	15.41	11.29	3.01	0.05	0.1		pyroxenite	0.365784
CHR0098-013WR	MARR108	29.933	-42.767	50.13	1.57	10.089	7.73	15.07	11.65	3.03	0.17	0.19	0.15	pyroxenite	0.231377
OCE0180-014-1GL	MARR108	29.9792	-42.7535	49.15	1.34	10.062	8.7	15.81	10.81	2.7	0.066	0.179	0.128	pyroxenite	0.630913
OCE0180-014-1GL	MARR108	29.9792	-42.7535	49.15	1.34	10.062	8.7	15.81	10.81	2.7	0.066	0.179	0.128	pyroxenite	0.630913
OCE0180-014-2GL	MARR108	29.9792	-42.7535	48.73	1.31	9.738	8.93	16.02	11.01	2.73	0.064	0.178	0.115	pyroxenite	0.66418
OCE0180-014-2GL	MARR108	29.9792	-42.7535	48.73	1.31	9.738	8.93	16.02	11.01	2.73	0.064	0.178	0.115	pyroxenite	0.66418
ABP0016-045-003GL	MARR108	29.987	-42.694	49.97	1.42	10.36	7.56	15.51	11.9	2.81	0.09		0.15	peridotite	0.322887
ABP0016-045-058GL	MARR108	29.987	-42.694	49.77	1.62	10.51	7.72	15.58	10.84	2.98	0.1		0.15	pyroxenite	0.522921
ABP0016-045-026GL	MARR108	29.987	-42.694	50.37	1.64	10.49	7.68	15.38	11	2.79	0.11		0.19	pyroxenite	0.445018
ABP0016-045-024GL	MARR108	29.987	-42.694	49.41	1.6	10.82	7.77	15.68	11	2.98	0.09		0.16	pyroxenite	0.54396
ABP0016-045-016GL	MARR108	29.987	-42.694	49.52	1.7	11.06	7.82	15.74	11.01	3.02	0.1		0.17	pyroxenite	0.561441
ABP0016-045-018GL	MARR108	29.987	-42.694	49.64	1.64	10.96	7.75	15.45	11.04	2.93	0.1		0.17	pyroxenite	0.484899
CHR0098-012-102GL	MARR107	30.167	-41.917	50.75	1.55	10.27	7.72	15.16	11.05	2.82	0.05	0.17		pyroxenite	0.383281
CHR0098-012-VG5498GL	MARR107	30.167	-41.917	49.95	1.54	10.3	7.68	15.41	11.07	2.8	0.1		0.16	pyroxenite	0.445459
CH0098-012WR	MARR107	30.167	-41.917	50.37	1.69	10.61	8.16	15.27	11.17	2.86	0.14	0.16	0.19	pyroxenite	0.404524
CHR0098-012WR	MARR107	30.167	-41.917	49.83	1.66	10.71	8.05	14.83	11.21	2.66	0.08	0.19	0.16	pyroxenite	0.353531
CHR0098-012-VG5497GL	MARR107	30.167	-41.917	50.66	1.41	10.19	7.89	15.08	11.38	2.47	0.09		0.14	pyroxenite	0.322466
CHR0098-012-VG5496GL	MARR107	30.167	-41.917	50.33	1.42	10.2	8.18	14.92	11.3	2.44	0.09		0.12	pyroxenite	0.32321
CHR0098-012-VG5495GL	MARR107	30.167	-41.917	50.17	1.42	10.2	8.17	14.9	11.34	2.51	0.09		0.13	pyroxenite	0.31147
CHR0098-012-G3GL	MARR107	30.167	-41.917	51.22	1.44	10.21	8.54	14.88	11.31	2.45	0.08			pyroxenite	0.29663
CHR0098-012-VG5494GL	MARR107	30.167	-41.917	50.79	1.45	10.27	7.98	15.26	11.55	2.48	0.09		0.15	pyroxenite	0.337425
ABP0016-036-006GL	MARR107	30.332	-41.943	51.69	1.54	10.28	7.15	14.78	11.9	2.64	0.08		0.16	peridotite	0.131054
ABP0016-036-008GL	MARR107	30.332	-41.943	50.96	1.55	10.43	7.26	14.55	11.82	2.67	0.07		0.17	pyroxenite	0.119319
ABP0016-007-008BGL	MARR107	30.41	-41.858	50.28	1.34	9.98	7.9	15.58	11.71	2.54	0.08		0.14	peridotite	0.378795
ABP0016-007-001BGL	MARR107	30.41	-41.858	49.35	1.57	10.55	7.76	15.48	11.77	2.67	0.06		0.13	peridotite	0.409194
ABP0016-007-009BGL	MARR107	30.41	-41.858	49.92	1.34	10.08	7.87	15.48	11.78	2.54	0.07		0.15	peridotite	0.363142
ABP0016-007-003CGL	MARR107	30.41	-41.858	49.73	1.52	10.49	7.68	15.4	11.6	2.66	0.07		0.14	pyroxenite	0.392169
OCE0180-034-3GL	MARR107	30.5783	-41.8767	49.42	1.16	9.036	9.01	15.94	11.45	2.41	0.062	0.166	0.108	peridotite	0.546191
OCE0180-034-3GL	MARR107	30.5783	-41.8767	49.42	1.16	9.036	9.01	15.94	11.45	2.41	0.062	0.166	0.108	peridotite	0.546191
OCE0180-034-1GL	MARR107	30.5783	-41.8767	49.55	1.17	9.009	9.42	15.66	11.67	2.5	0.053	0.168	0.106	peridotite	0.454723
OCE0180-034-1GL	MARR107	30.5783	-41.8767	49.55	1.17	9.009	9.42	15.66	11.67	2.5	0.053	0.168	0.106	peridotite	0.454723
CHR0098-011-202GL	MARR106	30.683	-41.817	50.49	2.07	11.8	7.83	13.1	10.93	2.45	0.08	0.19		pyroxenite	0.0738203
CHR0098-011-VG5492GL	MARR106	30.683	-41.817	49.81	1.4	10.17	8.16	15.04	11.21	2.44	0.08		0.12	pyroxenite	0.381573
CHR0098-011-VG5493GL	MARR106	30.683	-41.817	50.57	1.46	10.19	8.22	14.91	11.25	2.43	0.09		0.13	pyroxenite	0.326844
CHR0098-011-VG5490GL	MARR106	30.683	-41.817	50.6	1.39	10.32	8.33	15.04	11.29	2.48	0.09		0.13	pyroxenite	0.339886
CHR0098-011-VG5491GL	MARR106	30.683	-41.817	50.74	1.43	10.11	8.19	14.86	11.37	2.44	0.09		0.12	pyroxenite	0.285636
CH0098-011WR	MARR106	30.683	-41.817	50.14	1.46	10.3	8.67	14.81	11.23	2.53	0.07	0.19	0.15	pyroxenite	0.336817
CHR0098-011-G4GL	MARR106	30.683	-41.817	50.81	1.45	9.82	9.44	14.92	11	2.33	0.07			pyroxenite	0.398574
CHR0098-011WR	MARR106	30.683	-41.817	50.07	1.5	10.287	8.83	14.67	11.35	2.57	0.08	0.18	0.14	pyroxenite	0.290157
ABP0016-035-005GL	MARR106	30.819	-41.755	49.84	1.34	9.92	8.51	15.74	11.15	2.52	0.08		0.15	pyroxenite	0.532467
ABP0016-035-023GL	MARR106	30.819	-41.755	50.08	1.34	10.09	8.49	16.01	11.2	2.57	0.09		0.15	pyroxenite	0.567731
ABP0016-035-003GL	MARR106	30.819	-41.755	50.54	1.37	9.8	8.36	16	11.27	2.55	0.08		0.13	pyroxenite	0.53499
ABP0016-035-007GL	MARR106	30.819	-41.755	49.7	1.38	10.19	8.27	16.07	11.42	2.62	0.08		0.13	pyroxenite	0.563302
ABP0012-012-003GL	MARR105	30.88	-41.6	50.79	1.61	10.34	8.12	15.31	11.12	2.47	0.09	0.19	0.16	pyroxenite	0.437724
ABP0012-012-002GL	MARR105	30.88	-41.6	51.08	1.52	10.45	7.2	15.04	11.48	2.74	0.07	0.2	0.09	pyroxenite	0.267939
ABP0012-013-001GL	MARR105	30.88	-41.6	50.53	1.61	10.33	8.03	15.47	11.27	2.55	0.1	0.2	0.15	pyroxenite	0.447126
ABP0012-012-001GL	MARR105	30.88	-41.6	50.14	1.63	10.1	7.8	15.22	11.43	2.54	0.08	0.16	0.24	pyroxenite	0.383404
ABP0012-010-001GL	MARR105	30.95	-41.58	50.64	1.54	10.28	7.53	15.07	11.45	2.61	0.07	0.17	0.17	pyroxenite	0.313209
ABP0012-010-002GL	MARR105	30.95	-41.58	50.36	1.52	10.03	7.69	15.3	11.45	2.56	0.08	0.19	0.25	pyroxenite	0.37198
ABP0012-011-001GL	MARR105	30.98	-41.5	50.76	1.35	9.62	7.51	15.3	11.62	2.43	0.07	0.19	0.11	pyroxenite	0.317096
ABP0012-011-002GL	MARR105	30.98	-41.5	50.77	1.5	9.94	7.32	14.84	11.77	2.53	0.07	0.18	0.2	pyroxenite	0.202731
CHR0098-010WR	MARR105	31.067	-41.417	49.85	1.35	9.648	8.41	15.41	11.76	2.6	0.12	0.18	0.12	peridotite	0.344009
CHR0098-010-101GL	MARR105	31.067	-41.417	50.97	1.83	9.89	7.34	15.51	10.63	2.87	0.11	0.12		pyroxenite	0.49795
CHR0098-010-301GL	MARR105	31.067	-41.417	50.2	1.27	9.01	8.71	15.87	11.32	2.28	0.05	0.09		pyroxenite	0.53102
ABP0016-005-003GL	MARR105	31.129	-41.296	49.9	1.69	10.9	7.54	14.6	10.95	2.69	0.09		0.2	pyroxenite	0.325363
ABP0016-005-001GL	MARR105	31.129	-41.296	49.77	1.69	11.15	7.54	14.88	10.97	2.71	0.08		0.14	pyroxenite	0.39305
ABP0016-005-005GL	MARR105	31.129	-41.296	50.25	1.71	11.01	7.58	14.95	11.01	2.7	0.08		0.17	pyroxenite	0.3863
ABP0016-004-013GL	MARR104	31.145	-41.205	51	1.09	8.94	8.16	15.91	12.17	2.21	0.06		0.12	peridotite	0.351447
ABP0016-004-010GL	MARR104	31.145	-41.205	50.88	1.15	9.13	8.33	15.51	12.12	2.24	0.06		0.14	peridotite	0.289448
ABP0016-004-009GL	MARR104	31.145	-41.205	50.44	1.15	9.41	8.42	15.62	12.1	2.23	0.06		0.14	peridotite	0.338525
ABP0016-004-061GL	MARR104	31.145	-41.205	50.58	1.16	9.53	8.33	15.66	12.14	2.28	0.06		0.13	peridotite	0.332127
ABP0016-004-017GL	MARR104	31.145	-41.205	50.03	1.16	9.39	8.39	15.78	12.15	2.25	0.06		0.14	peridotite	0.378663
ABP0016-004-095GL	MARR104	31.145	-41.205	50.69	1.16	9.4	8.4	15.51	12.15	2.23	0.05		0.13	peridotite	0.301854
ABP0016-004-063GL	MARR104	31.145	-41.205	50.75	1.16	9.42	8.2	15.68	12.23	2.25	0.07		0.13	peridotite	0.311251
ABP0016-004-106GL	MARR104	31.145	-41.205	50.7	1.14	9.29	8.31	15.54	12.22	2.25	0.06		0.14	peridotite	0.285936
ABP0016-004-107GL	MARR104	31.145	-41.205	50.59	1.19	9.46	8.33	15.7	12.22	2.25	0.06		0.14	peridotite	0.333109
ABP0016-004-007GL	MARR104	31.145	-41.205	50.49	1.17	9.42	8.45	15.73	12.21	2.22	0.07		0.14	peridotite	0.34452
ABP0016-004-023GL	MARR104	31.145	-41.205	50.68	1.17	9.56	8.29	15.58	12.3	2.24	0.06		0.14	peridotite	0.290446
ABP0016-004-118GL	MARR104	31.145	-41.205	49.97	1.18	9.75	8.21	15.82	12.34	2.27	0.06		0.14	peridotite	0.361056
ABP0016-004-078GL	MARR104	31.145	-41.205	50.33	1.17	9.72	8.35	15.79	12.32	2.26	0.07		0.13	peridotite	0.34439
ABP0012-003-001GL	MARR104	31.25	-41.12	50	1.53	10.11	7.68	15.43	11.72	2.5	0.07	0.2	0.13	peridotite	0.382142
ABP0012-003-002GL	MARR104	31.25	-41.12	50.41	1.53	10.7	7.97	15.16	11.15	2.55	0.06	0.17	0.13	pyroxenite	0.411224
ABP0016-033-001GL	MARR104	31.274	-41.209	50.27	1.48	10.37	8.14	15.57	11.32	2.54	0.07		0.17	pyroxenite	0.467182
ABP0016-010-001GL	MARR104	31.357	-41.092	50.99	1.36	10.58	7.39	14.86	11.87	2.54	0.05		0.13	peridotite	0.180161
ABP0016-009-001GL	MARR104	31.357	-41.112	50.23	1.38	10.08	7.85	15.32	11.93	2.45	0.08		0.15	peridotite	0.302273
ABP0016-010-012AGL	MARR104	31.357	-41.092	51.03	1.8	12.23	6.44	13.74	10.99	2.73	0.07		0.17	pyroxenite	0.103935
ABP0016-010-010AGL	MARR104	31.357	-41.092	51.16	1.84	12.02	6.55	13.8	10.96	2.7	0.07		0.18	pyroxenite	0.126098
ABP0016-010-012WGL	MARR104	31.357	-41.092	51.05	1.86	12.14	6.16	13.86	11.08	2.78	0.08		0.23	pyroxenite	0.107039
ABP0016-010-002GL	MARR104	31.357	-41.092	51.01	1.84	12.36	6.42	13.98	11.04	2.75	0.07		0.16	pyroxenite	0.152283
[truncated: 3,523 more rows]

## Sheet: Mantle Tp (MgO > 8 wt%)
Table 1b SI. Primary Magma Solutions for MORBs
Samplea	EWI9309-018-001GL	EWI9309-018-002GL	EWI9309-018-004GL	EWI9309-018-003GL	EWI9309-018-006WR	EWI9309-013-001WR	EWI9309-013-008GL	EWI9309-013-011GL	EWI9309-013-007GL	EWI9309-013-006GL	EWI9309-013-009GL	EWI9309-013-001GL	EWI9309-013-010GL	EWI9309-013-013GL	EWI9309-013-014GL	EWI9309-013-002GL	EWI9309-013-003GL	EWI9309-013-005GL	EWI9309-013-012GL	EWI9309-013-004GL	EWI9309-012-007GL	EWI9309-027-001WR	EWI9309-027-001GL	EWI9309-028-002WR	EWI9309-028-006GL	EWI9309-028-005GL	EWI9309-028-007GL	EWI9309-045-002GL	EWI9309-045-003GL	EWI9309-045-004GL	EWI9309-045-001GL	EWI9309-045-001bGL	WASPLUM-5-053-003GL	WASPLUM-5-053-001GL	WASPLUM-5-059-005GL	WASPLUM-5-044-001GL	WASPLUM-5-041-001GL	WASPLUM-5-066-001GL	WASPLUM-5-068-001GL	WASPLUM-5-070-004GL	END0063-024-005GL	END0063-016-006GL	CON2802-021-008GL	CON2802-021-002GL	CON2802-021-003GL	CON2802-021-004GL	CON2802-019-001WR	CON2802-019-004GL	CON2802-019-002WR
Segment Name	MARR249	MARR249	MARR249	MARR249	MARR249	MARR247	MARR247	MARR247	MARR247	MARR247	MARR247	MARR247	MARR247	MARR247	MARR247	MARR247	MARR247	MARR247	MARR247	MARR247	MARR247	MARR240	MARR240	MARR240	MARR240	MARR240	MARR240	MARR227	MARR227	MARR227	MARR227	MARR227	MARR214	MARR214	MARR214	MARR212	MARR212	MARR210	MARR210	MARR210	MARR208	MARR203	MARR201	MARR201	MARR201	MARR201	MARR201	MARR201	MARR201
LAT-MEAN	-51.053	-51.053	-51.053	-51.053	-51.053	-49.993	-49.993	-49.993	-49.993	-49.993	-49.993	-49.993	-49.993	-49.993	-49.993	-49.993	-49.993	-49.993	-49.993	-49.993	-49.757	-47.107	-47.107	-46.9	-46.9	-46.9	-46.9	-40.587	-40.587	-40.587	-40.587	-40.587	-33.921	-33.921	-33.752	-33.27	-33.055	-31.788	-31.582	-31.4	-30.98	-28.01	-26.1182	-26.1182	-26.1182	-26.1182	-26.0142	-26.0142	-26.0142
LONG-MEAN	-6.198	-6.198	-6.198	-6.198	-6.198	-7.882	-7.882	-7.882	-7.882	-7.882	-7.882	-7.882	-7.882	-7.882	-7.882	-7.882	-7.882	-7.882	-7.882	-7.882	-8.003	-13.398	-13.398	-13.453	-13.453	-13.453	-13.453	-16.772	-16.772	-16.772	-16.772	-16.77	-14.524	-14.524	-14.562	-14.327	-14.411	-13.377	-13.43	-13.452	-13.46	-13.2	-13.8617	-13.8617	-13.8617	-13.8617	-13.8437	-13.8437	-13.8437
Original composition
SiO2	50.86	50.87	50.99	50.93	49.029	50.964	50.46	50.57	50.66	50.51	50.34	51.02	50.59	50.14	50.45	51.38	51.61	51.35	50.48	51.73	50.16	49.011	48.9	50.789	50.61	50.45	50.82	50.06	50.2	49.81	49.3	49.3	50.46	50.55	50.44	51.02	50.75	50.5	50.23	50.64	50.41	49.64	50.68	50.93	51.31	50.61	50.64	51.26	50.63
TiO2	1.27	1.22	1.17	1.2	0.891	1.067	1.09	1.09	1.06	1.11	1.08	1.13	1.07	1.11	1.08	1.1	1.11	1.07	1.13	1.08	1.32	0.9	0.99	1.129	1.26	1.3	1.24	1.03	0.96	1.02	0.92	0.92	1.19	1.07	1.05	1.26	1.25	0.99	1.19	1.25	1.3	1.23	1.1	1.14	1.12	1.09	1.21	1.21	1.2
Al2O3	14.86	14.58	14.35	14.54	18.099	15.879	15.46	15.49	15.58	15.49	15.3	15.41	15.74	15.48	15.33	14.71	15.1	14.87	15.58	14.95	15.08	18.108	16.79	16.5	15.63	15.7	15.62	16.71	16.73	16.85	16.77	16.77	15.58	15.65	15.76	14.93	15.68	15.53	16.36	15.7	15.62	15.95	16.23	16	15.84	16.16	15.27	15.38	15.34
FeOT	9.2	9.306	9.342	9.423	8.3223	8.6616	8.838	8.658	8.928	8.793	8.721	8.631	9.108	8.721	8.613	8.865	8.694	8.775	8.829	8.82	9.43	8.6535	9.378	8.9541	8.964	9.27	9.225	8.955	8.91	8.757	8.8	8.8	8.69	8.57	8.6	9.17	8.74	8.24	8.37	8.59	8.6	8.13	8.54	8.66	8.75	8.64	8.71	8.87	8.64
MnO	0.15	0.14	0.15	0.15	0.145	0.16	0.15	0.19	0.14	0.17	0.17	0.16	0.18	0.17	0.16	0.14	0.18	0.14	0.16	0.15	0.2	0.156	0.16	0.16	0.2	0.15	0.14	0.13	0.13	0.15	0.16	0.16	0.17	0.13	0.17	0.15	0.19	0.19	0.13	0.16	0.17	0.15					0.15		0.15
MgO	8.31	8.45	8.48	8.53	8.836	8.561	8.57	8.69	8.72	8.75	8.75	8.76	8.77	8.77	8.78	8.8	8.87	8.87	8.88	8.93	8.28	8.298	8.98	8.16	8.23	8.24	8.39	9.05	9.25	9.35	9.47	9.47	8.28	8.72	9.53	8.15	8.22	9	8.68	8.28	8.24	8.4	8.4	8.49	8.55	8.62	8	8.02	8.04
CaO	12.65	12.56	12.5	12.45	12.153	12.497	12.26	12.57	12.47	12.63	12.32	12.58	12.44	12.64	12.38	12.32	12.54	12.62	12.32	12.48	12.1	11.968	11.83	12.119	12.11	12.18	12.14	12.05	12.17	12.18	12.32	12.32	12.01	12.27	11.87	12.31	11.95	12.25	11.65	11.71	12.4	12.34	12.34	12.44	12.33	12.25	12.02	12.2	12.01
Na2O	2.52	2.53	2.58	2.53	2.17	2.392	2.46	2.48	2.42	2.45	2.41	2.43	2.54	2.43	2.45	2.36	2.48	2.35	2.49	2.52	2.54	2.201	2.57	2.225	2.79	2.83	2.75	2.41	2.43	2.41	2.35	2.35	2.73	2.44	2.28	2.6	2.66	2.38	2.64	2.7	2.73	2.6	2.39	2.41	2.44	2.42	2.53	2.55	2.44
K2O	0.19	0.19	0.19	0.21	0.102	0.066	0.04	0.04	0.04	0.03	0.03	0.04	0.04	0.04	0.03	0.03	0.03	0.03	0.04	0.03	0.05	0.089	0.05	0.095	0.07	0.08	0.07	0.05	0.03	0.04	0.04	0.04	0.058	0.05	0.06	0.116	0.174	0.1	0.102	0.122	0.06	0.06	0.06	0.05	0.04	0.05	0.05	0.06	0.08
P2O5	0.09	0.1	0.13	0.1	0.051	0.083	0.09	0.09	0.08	0.1	0.09	0.08	0.08	0.1	0.08	0.08	0.09	0.1	0.09	0.06	0.13	0.064	0.08	0.099	0.11	0.13	0.12	0.13	0.06	0.06	0.08	0.08	0.106	0.09	0.098	0.121	0.123	0.1	0.118	0.128	0.35	0.5	0.11	0.12	0.1	0.1	0.1	0.14	0.11
Redox assumption
Fe2+/Fe*	0.9	0.9	0.9	0.9	0.9	0.9	0.9	0.9	0.9	0.9	0.9	0.9	0.9	0.9	0.9	0.9	0.9	0.9	0.9	0.9	0.9	0.9	0.9	0.9	0.9	0.9	0.9	0.9	0.9	0.9	0.9	0.9	0.9	0.9	0.9	0.9	0.9	0.9	0.9	0.9	0.9	0.9	0.9	0.9	0.9	0.9	0.9	0.9	0.9
Primary magma solution
SiO2	48.818	48.8586	48.9592	48.8123	48.1715	49.2323	49.0661	49.1485	48.9625	48.971	49.1835	49.4059	48.6474	48.8942	49.3047	49.7098	49.6942	49.628	48.9767	49.7102	48.4113	47.9289	47.5927	48.7869	48.8022	48.3736	48.6563	48.3845	48.4844	48.4035	48.1702	48.1702	49.1344	49.3196	49.3264	48.9982	49.1275	49.689	49.2094	49.3348	48.9103	48.9943	49.2221	49.2274	49.3972	49.1416	49.3695	49.3857	49.4338
TiO2	1.03486	0.99191	0.949372	0.969265	0.799535	0.909643	0.924094	0.938856	0.894279	0.948595	0.930801	0.973255	0.892105	0.958491	0.938505	0.931713	0.950205	0.913456	0.967711	0.917673	1.06278	0.772817	0.833404	0.927663	1.04434	1.05449	1.01089	0.877898	0.826289	0.89663	0.815545	0.815545	1.01129	0.929116	0.933069	1.02259	1.05136	0.889646	1.04976	1.06809	1.1078	1.10256	0.944523	0.970859	0.946594	0.936846	1.0157	0.997795	1.01373
Al2O3	12.0457	11.792	11.5824	11.6816	16.1928	13.4815	13.0487	13.2892	13.0867	13.1834	13.1325	13.221	13.0637	13.3142	13.2701	12.4053	12.8758	12.6427	13.2886	12.6515	12.0736	15.4842	14.0715	13.4893	12.8918	12.6682	12.6692	14.1855	14.3468	14.7641	14.8198	14.8198	13.1813	13.5371	13.9611	12.0519	13.1276	13.9131	14.3817	13.3571	13.2539	14.2511	13.879	13.5691	13.33	13.8336	12.7551	12.6181	12.8969
Fe2O3	0.827185	0.834754	0.83625	0.839566	0.826668	0.816102	0.82769	0.824361	0.832097	0.830481	0.830684	0.821841	0.838699	0.832446	0.827461	0.829519	0.822753	0.827913	0.835681	0.828294	0.837194	0.8212	0.871992	0.81207	0.820265	0.829651	0.829967	0.843629	0.848023	0.851754	0.863284	0.863284	0.815817	0.82274	0.845688	0.820992	0.811912	0.819551	0.816758	0.810985	0.809821	0.806445	0.81049	0.815033	0.817111	0.820833	0.807165	0.807279	0.805938
FeO	8.75027	8.8383	8.87238	8.92402	7.82103	8.19379	8.42574	8.19494	8.43871	8.3041	8.30147	8.13982	8.55717	8.25958	8.18019	8.41054	8.15872	8.27999	8.32315	8.27012	9.0203	8.26559	8.81539	8.55496	8.5425	8.79237	8.72463	8.37177	8.27913	8.12898	8.17861	8.17861	8.32897	8.13522	8.03568	8.77612	8.35675	7.78481	7.93608	8.23698	8.19684	7.75399	8.1365	8.21278	8.28024	8.19189	8.45686	8.54167	8.38864
MnO	0.150151	0.139923	0.149842	0.149392	0.146735	0.160789	0.151563	0.191574	0.140385	0.170862	0.172149	0.160766	0.179364	0.171661	0.162016	0.140687	0.17985	0.140375	0.160669	0.14955	0.200698	0.158447	0.160166	0.160695	0.201305	0.149897	0.139607	0.129642	0.129285	0.149742	0.160213	0.160213	0.172667	0.131539	0.170727	0.150652	0.192153	0.19289	0.131938	0.162675	0.172084	0.153501	0	0	0	0	0.153279	0	0.15343
MgO	15.8126	16.0689	16.1843	16.3036	13.0656	14.4064	14.9894	14.3581	15.0047	14.6147	14.6717	14.266	15.2562	14.4562	14.3544	15.0677	14.3784	14.698	14.6745	14.6721	16.492	14.2901	15.4473	15.347	15.2249	15.8151	15.7034	14.7499	14.4612	13.9087	13.898	13.898	14.7133	14.2497	14.0291	15.9152	14.819	13.4	13.6926	14.5258	14.3303	13.0619	14.2336	14.4344	14.649	14.3578	15.1278	15.3474	14.964
CaO	10.2955	10.199	10.1299	10.043	10.8994	10.6448	10.3836	10.8179	10.51	10.7838	10.6084	10.8261	10.3609	10.9053	10.7491	10.4247	10.7257	10.7638	10.5411	10.5946	9.72888	10.2682	9.94808	9.94693	10.0268	9.86808	9.88544	10.2612	10.4662	10.6992	10.9136	10.9136	10.197	10.6458	10.5406	9.97836	10.0414	11.0015	10.27	9.99704	10.5579	11.0552	10.5871	10.5851	10.4114	10.5199	10.0794	10.0495	10.1356
Na2O	2.03919	2.04248	2.07854	2.02875	1.93995	2.02838	2.07344	2.12517	2.02991	2.08258	2.066	2.08245	2.10504	2.08756	2.11837	1.98748	2.11224	1.99548	2.12115	2.1299	2.02951	1.87984	2.15069	1.81612	2.29773	2.27953	2.22674	2.04336	2.08151	2.10969	2.07482	2.07482	2.30663	2.10821	2.01785	2.09501	2.22393	2.13043	2.31854	2.29417	2.31364	2.32113	2.04141	2.04135	2.05072	2.06918	2.11012	2.08873	2.04843
K2O	0.153748	0.153388	0.153071	0.168394	0.0911864	0.0559671	0.0337145	0.0342769	0.0335523	0.025501	0.0257178	0.0342791	0.0331502	0.0343631	0.0259392	0.0252645	0.0255513	0.0254742	0.0340747	0.0253559	0.0399509	0.0760133	0.0418422	0.0775422	0.0576491	0.0644389	0.0566807	0.0423934	0.0256977	0.0350156	0.0353162	0.0353162	0.0490053	0.043201	0.0531014	0.0934696	0.145475	0.089514	0.0895799	0.103663	0.0508492	0.0535646	0.0512488	0.0423516	0.0336183	0.0427517	0.041702	0.0491466	0.0671615
P2O5	0.0728282	0.0807306	0.104733	0.0801878	0.0455932	0.0703829	0.0758576	0.0771231	0.0671046	0.0850032	0.0771533	0.0685581	0.0663003	0.0859077	0.0691712	0.0673721	0.076654	0.0849141	0.076668	0.0507119	0.103872	0.0546613	0.0669476	0.0808071	0.0905915	0.104713	0.0971669	0.110223	0.0513953	0.0525233	0.0706323	0.0706323	0.0895615	0.0777619	0.0867322	0.0974984	0.102836	0.089514	0.103632	0.108761	0.29662	0.446372	0.0939561	0.101644	0.0840457	0.0855035	0.0834039	0.114675	0.0923471
T OL (oC)b	1360.95	1366.36	1369.42	1371.33	1302.11	1331.06	1343.94	1330.77	1343.55	1335.66	1336.88	1328.01	1350.1	1332.37	1330.53	1343.95	1330.86	1336.08	1337.82	1337.24	1374.66	1328.82	1356.7	1349.36	1352.26	1364.41	1361.33	1339.82	1333.53	1322.04	1321.53	1321.53	1341.47	1328.62	1323.55	1363.78	1343.8	1310.79	1320.66	1338.29	1334.14	1307.25	1327.48	1331.53	1336.23	1330.52	1347.39	1351.59	1343.53
T P (oC)c	1456.24	1462.88	1465.87	1468.95	1384.34	1419.59	1434.82	1418.33	1435.22	1425.04	1426.53	1415.91	1441.78	1420.89	1418.23	1436.86	1418.86	1427.22	1426.6	1426.54	1473.82	1416.54	1446.75	1444.14	1440.96	1456.3	1453.4	1428.57	1421.02	1406.54	1406.26	1406.26	1427.62	1415.49	1409.7	1458.9	1430.38	1393.16	1400.86	1422.71	1417.6	1384.24	1415.06	1420.32	1425.94	1418.32	1438.43	1444.15	1434.16
OL Mgd	91.2952	91.334	91.3507	91.3712	90.7335	91.0367	91.1415	91.0367	91.1458	91.0816	91.0842	91.0076	91.2055	91.0546	91.0289	91.118	91.0216	91.0668	91.0937	91.0708	91.4014	91.0034	91.1652	91.1899	91.2063	91.3128	91.2817	91.127	91.0581	90.9176	90.8829	90.8829	91.1104	91.0093	90.9641	91.2964	91.1327	90.8584	90.9281	91.0751	91.0642	90.7743	90.9964	91.0307	91.0609	91.0216	91.1509	91.1779	91.1182
F AFMe	0.260695	0.266896	0.271352	0.27136	0.154663	0.24166	0.250025	0.233803	0.247978	0.235733	0.244975	0.238696	0.245619	0.228396	0.238387	0.265653	0.249156	0.255879	0.238481	0.255548	0.266779	0.199597	0.193124	0.258755	0.245793	0.248397	0.254041	0.233738	0.221093	0.187064	0.167575	0.167575	0.241862	0.237951	0.23794	0.266655	0.248196	0.227061	0.219247	0.2452	0.230228	0.178762	0.235352	0.239286	0.249193	0.235971	0.259277	0.262688	0.258983
Pi (GPa)f	3.4	3.5	3.5	3.5	2.7	3	3.2	3.1	3.2	3.1	3.2	3.1	3.3	3.2	3.1	3.3	3.1	3.2	3.2	3.2	3.6	3.1	3.4	3.3	3.3	3.4	3.4	3.3	3.2	3	3	3	3.2	3.1	3	3.4	3.3	2.8	2.9	3.2	3.1	2.7	3.1	3.1	3.2	3.1	3.3	3.3	3.3
Pf (GPa)g	1.1	1.1	1.1	1.1	1.6	1.2	1.1	1.1	1.2	1.2	1.1	1.1	1.3	1.2	1.1	1	1	1	1.2	1	1.3	1.6	1.8	1.2	1.2	1.3	1.2	1.4	1.4	1.4	1.6	1.6	1.2	1.1	1.2	1.1	1.1	1.1	1.2	1.1	1.3	1.4	1.1	1.1	1	1.1	1	1	1
Res. Mt.h	Harzburgite	Harzburgite	Harzburgite	Harzburgite	Spinel Peridotite	Harzburgite	Harzburgite	Harzburgite	Harzburgite	Harzburgite	Harzburgite	Harzburgite	Harzburgite	Harzburgite	Harzburgite	Harzburgite	Harzburgite	Harzburgite	Harzburgite	Harzburgite	Harzburgite	Spinel Peridotite	Spinel Peridotite	Harzburgite	Harzburgite	Harzburgite	Harzburgite	Spinel Peridotite	Spinel Peridotite	Spinel Peridotite	Spinel Peridotite	Spinel Peridotite	Harzburgite	Harzburgite	Harzburgite	Harzburgite	Harzburgite	Harzburgite	Harzburgite	Harzburgite	Spinel Peridotite	Spinel Peridotite	Harzburgite	Harzburgite	Harzburgite	Harzburgite	Harzburgite	Harzburgite	Harzburgite
a Lava sample in original source reference (Gale et al., 2013) for which PRIMELT3.XLS has been applied (GL : glass ; WR : whole-rock)
b Olivine liquidus temperature at 1 atmosphere (oC)
c Mantle potential temperature (oC)
d Mg number of olivine to crytallize from primary magma at 1 atmosphere
e Melt fraction for peridotite KR-4003 for the case of accumulated fractional melting.
f Pressure of initial melting
g Pressure of final melting
h Nature of the residual mantle
[truncated: 466 more columns]
